# Supplementary material for: 2,2′-Bi[6,6′-dimethyl­dibenzo[d,f][1,3]dioxepine]
Source: Acta Crystallogr Sect E Struct Rep Online. 2008 Apr 10;64(Pt 5):o817. doi: 10.1107/S1600536808009094 (PMC2961082; doi:10.1107/S1600536808009094)
Supplement: Supplementary file 1 [file e-64-0o817-sup1.cif]

##############################################################################
###                                                                        ###
###        Electronic paper (Acta Crystallographica Section E)             ###
###                                                                        ###
##############################################################################
#                                                                            #
# This CIF contains the data in a paper accepted for publication in Acta     #
# Crystallographica Section E. It conforms to the requirements of Notes      #
# for Authors for Section E, and has been peer reviewed under the auspices   #
# of the IUCr Commission on Journals.                                        #
#                                                                            #
# Full details of the Crystallographic Information File format               #
# are given in the paper "The Crystallographic Information File (CIF):       #
# a New Standard Archive File for Crystallography" by S. R. Hall, F. H.      #
# Allen and I. D. Brown [Acta Cryst. (1991), A47, 655-685].                  #
#                                                                            #
# The current version of the core CIF dictionary is obtainable from          #
# ftp://ftp.iucr.org/pub/cif_core.dic. The current version number is 2.4.    #
#                                                                            #
# Software is freely available for graphical display of the structure(s) in  #
# this CIF.  For information consult the CIF home page http://www.iucr.org/  #
# cif/home.html                                                              #
#                                                                            #
# This file may be used for bona fide research purposes within the           #
# scientific community so long as proper attribution is given to the journal # 
# article from which it was obtained.                                        #
#                                                                            #
##############################################################################
                                             
data_global
_audit_creation_method     'SHELXL-97'
_journal_data_validation_number     ?
_journal_date_recd_electronic     2008-03-31
_journal_date_accepted     2008-04-03
_journal_name_full     'Acta Crystallographica, Section E'
_journal_year     2008
_journal_volume     64
_journal_issue      5
_journal_page_first     o817
_journal_page_last     o817
_journal_paper_category     QO
_journal_coeditor_code     DN2334
_publ_contact_author_name     'Prof. Hai-Quan Zhang'
_publ_contact_author_address
;
State Key Laboratory of Metastable Materials Science and Technology
Yanshan University
Qinhuangdao 066004
People's Republic of China
;
_publ_contact_author_email     hqzhang@ysu.edu.cn
_publ_contact_author_fax     '(86)335 8074 545'
_publ_contact_author_phone     '(86)335 8074 791'
_publ_section_title
;
2,2'-Bi[6,6'-dimethyldibenzo[<i>d</i>,<i>f</i>][1,3]dioxepine]
;
loop_
    _publ_author_name
    _publ_author_footnote
    _publ_author_address
    'Hai-Quan Zhang' .
;
State Key Laboratory of Metastable Materials Science and Technology
Yanshan University
Qinhuangdao 066004
People's Republic of China
;
    'Bao-Li' .
;
State Key Laboratory of Supramolecular Structure and Materials
Jilin University
Changchun 130012
People's Republic of China
;
    'Guang-Di Yang' .
;
State Key Laboratory of Supramolecular Structure and Materials
Jilin University
Changchun 130012
People's Republic of China
;
    'Yu-Guang Ma' .
;
State Key Laboratory of Supramolecular Structure and Materials
Jilin University
Changchun 130012
People's Republic of China
;
data_I
_chemical_name_systematic
;
2,2'-Bi[6,6'-dimethyldibenzo[d,f][1,3]dioxepine]
;
_chemical_name_common     ?
_chemical_formula_moiety     'C30 H26 O4'
_chemical_formula_sum     'C30 H26 O4'
_chemical_formula_iupac     'C30 H26 O4'
_chemical_formula_weight     450.51
_chemical_melting_point     ?
_symmetry_cell_setting     monoclinic
_symmetry_space_group_name_H-M     'P 21/c'
_symmetry_space_group_name_HALL     '-P 2ybc'
loop_
    _symmetry_equiv_pos_as_xyz
    'x, y, z'
    '-x, y+1/2, -z+1/2'
    '-x, -y, -z'
    'x, -y-1/2, z-1/2'
_cell_length_a     13.2938(16)
_cell_length_b     7.3200(17)
_cell_length_c     12.7067(11)
_cell_angle_alpha     90.00
_cell_angle_beta     103.61(3)
_cell_angle_gamma     90.00
_cell_volume     1201.8(4)
_cell_formula_units_Z     2
_cell_measurement_reflns_used     2961
_cell_measurement_theta_min     5.07
_cell_measurement_theta_max     54.61
_cell_measurement_temperature     293(2)
_exptl_crystal_description     block
_exptl_crystal_colour     colorless
_exptl_crystal_size_max     0.18
_exptl_crystal_size_mid     0.13
_exptl_crystal_size_min     0.13
_exptl_crystal_density_diffrn     1.245
_exptl_crystal_density_meas     ?
_exptl_crystal_density_method     'not measured'
_exptl_crystal_F_000     476
_exptl_absorpt_coefficient_mu     0.082
_exptl_absorpt_correction_type     multi-scan
_exptl_absorpt_process_details     '(ABSCOR; Higashi, 1995)'
_exptl_absorpt_correction_T_min     0.985
_exptl_absorpt_correction_T_max     0.990
_exptl_special_details
;
;
_diffrn_ambient_temperature     293(2)
_diffrn_radiation_type     MoK\a
_diffrn_radiation_wavelength     0.71073
_diffrn_radiation_source     'fine-focus sealed tube'
_diffrn_radiation_monochromator     graphite
_diffrn_measurement_device_type     'Rigaku R-AXIS RAPID'
_diffrn_measurement_method     \w
_diffrn_detector_area_resol_mean     ?
_diffrn_reflns_number     5035
_diffrn_reflns_av_R_equivalents     0.0721
_diffrn_reflns_av_sigmaI/netI     0.1063
_diffrn_reflns_theta_min     1.58
_diffrn_reflns_theta_max     27.47
_diffrn_reflns_theta_full     27.47
_diffrn_measured_fraction_theta_max     0.982
_diffrn_measured_fraction_theta_full     0.982
_diffrn_reflns_limit_h_min     -17
_diffrn_reflns_limit_h_max     16
_diffrn_reflns_limit_k_min     -9
_diffrn_reflns_limit_k_max     9
_diffrn_reflns_limit_l_min     0
_diffrn_reflns_limit_l_max     16
_diffrn_standards_number     0
_diffrn_standards_interval_count     0
_diffrn_standards_interval_time     0
_diffrn_standards_decay_%     0
_refine_special_details
;
Refinement of <i>F</i>^2^ against ALL reflections. The weighted <i>R</i>-factor
<i>wR</i> and goodness of fit <i>S</i> are based on <i>F</i>^2^, conventional
<i>R</i>-factors <i>R</i> are based on <i>F</i>, with <i>F</i> set to zero for
negative <i>F</i>^2^. The threshold expression of <i>F</i>^2^ >
\s(<i>F</i>^2^) is used only for calculating <i>R</i>-factors(gt) <i>etc</i>.
and is not relevant to the choice of reflections for refinement.
<i>R</i>-factors based on <i>F</i>^2^ are statistically about twice as large
as those based on <i>F</i>, and <i>R</i>- factors based on ALL data will be
even larger.
;
_reflns_number_total     2712
_reflns_number_gt     1170
_reflns_threshold_expression     I>2\s(I)
_refine_ls_structure_factor_coef     Fsqd
_refine_ls_matrix_type     full
_refine_ls_R_factor_all     0.1092
_refine_ls_R_factor_gt     0.0373
_refine_ls_wR_factor_gt     0.1122
_refine_ls_wR_factor_ref     0.1258
_refine_ls_goodness_of_fit_ref     0.806
_refine_ls_restrained_S_all     0.806
_refine_ls_number_reflns     2712
_refine_ls_number_parameters     156
_refine_ls_number_restraints     0
_refine_ls_hydrogen_treatment     constr
_refine_ls_weighting_scheme     calc
_refine_ls_weighting_details
                 'calc w=1/[\s^2^(Fo^2^)+(0.0601P)^2^] where P=(Fo^2^+2Fc^2^)/3'
_atom_sites_solution_hydrogens     geom
_atom_sites_solution_primary     direct
_atom_sites_solution_secondary     difmap
_refine_ls_shift/su_max     0.000
_refine_ls_shift/su_mean     0.000
_refine_diff_density_max     0.133
_refine_diff_density_min     -0.165
_refine_ls_extinction_method     none
_refine_ls_extinction_coef     ?
loop_
    _atom_type_symbol
    _atom_type_description
    _atom_type_scat_dispersion_real
    _atom_type_scat_dispersion_imag
    _atom_type_scat_source
    'C' 'C' 0.0033 0.0016
                         'International Tables Vol C Tables 4.2.6.8 and 6.1.1.4'
    'H' 'H' 0.0000 0.0000
                         'International Tables Vol C Tables 4.2.6.8 and 6.1.1.4'
    'O' 'O' 0.0106 0.0060
                         'International Tables Vol C Tables 4.2.6.8 and 6.1.1.4'
_computing_data_collection     'RAPID-AUTO (Rigaku, 1998)'
_computing_cell_refinement     'RAPID-AUTO (Rigaku, 1998)'
_computing_data_reduction
            'CrystalStructure (Molecular Structure Corporation & Rigaku , 2002)'
_computing_structure_solution     'SHELXS97 (Sheldrick, 2008)'
_computing_structure_refinement     'SHELXL97 (Sheldrick, 2008)'
_computing_molecular_graphics
   'ORTEPIII (Burnett & Johnson, 1996) and ORTEP-3 for Windows (Farrugia, 1997)'
_computing_publication_material     'SHELXL97 (Sheldrick, 2008)'
loop_
    _atom_site_type_symbol
    _atom_site_label
    _atom_site_fract_x
    _atom_site_fract_y
    _atom_site_fract_z
    _atom_site_U_iso_or_equiv
    _atom_site_adp_type
    _atom_site_calc_flag
    _atom_site_refinement_flags
    _atom_site_occupancy
    _atom_site_disorder_assembly
    _atom_site_disorder_group
    C C1 0.65924(15) 0.3273(3) 0.74573(16) 0.0426(5) Uani d . 1 . .
    C C2 0.59655(17) 0.4785(3) 0.74799(17) 0.0541(6) Uani d . 1 . .
    H H2 0.5968 0.5361 0.8133 0.065 Uiso calc R 1 . .
    C C3 0.53331(16) 0.5431(3) 0.65184(17) 0.0554(6) Uani d . 1 . .
    H H3 0.4909 0.6434 0.6542 0.066 Uiso calc R 1 . .
    C C4 0.53170(14) 0.4619(3) 0.55227(16) 0.0400(5) Uani d . 1 . .
    C C5 0.59453(15) 0.3071(3) 0.55358(16) 0.0411(5) Uani d . 1 . .
    H H5 0.5941 0.2488 0.4884 0.049 Uiso calc R 1 . .
    C C6 0.65776(15) 0.2372(3) 0.64907(16) 0.0394(5) Uani d . 1 . .
    C C7 0.72262(15) 0.0713(3) 0.65022(17) 0.0418(5) Uani d . 1 . .
    C C8 0.68640(17) -0.0820(3) 0.58720(19) 0.0523(6) Uani d . 1 . .
    H H8 0.6193 -0.0829 0.5441 0.063 Uiso calc R 1 . .
    C C9 0.74995(19) -0.2334(3) 0.5884(2) 0.0610(7) Uani d . 1 . .
    H H9 0.7250 -0.3349 0.5463 0.073 Uiso calc R 1 . .
    C C10 0.85074(19) -0.2339(3) 0.6522(2) 0.0605(7) Uani d . 1 . .
    H H10 0.8932 -0.3348 0.6517 0.073 Uiso calc R 1 . .
    C C11 0.88765(17) -0.0849(3) 0.71621(18) 0.0524(6) Uani d . 1 . .
    H H11 0.9546 -0.0854 0.7595 0.063 Uiso calc R 1 . .
    C C12 0.82413(15) 0.0658(3) 0.71547(16) 0.0409(5) Uani d . 1 . .
    C C13 0.82810(16) 0.2702(3) 0.86599(17) 0.0477(6) Uani d . 1 . .
    C C14 0.86854(19) 0.1391(4) 0.95822(19) 0.0705(8) Uani d . 1 . .
    H H14A 0.8475 0.0170 0.9356 0.106 Uiso calc R 1 . .
    H H14B 0.8411 0.1718 1.0191 0.106 Uiso calc R 1 . .
    H H14C 0.9427 0.1453 0.9785 0.106 Uiso calc R 1 . .
    C C15 0.86209(18) 0.4649(4) 0.89127(19) 0.0651(7) Uani d . 1 . .
    H H15A 0.9360 0.4726 0.9031 0.098 Uiso calc R 1 . .
    H H15B 0.8416 0.5042 0.9552 0.098 Uiso calc R 1 . .
    H H15C 0.8303 0.5420 0.8315 0.098 Uiso calc R 1 . .
    O O1 0.86503(10) 0.2224(2) 0.77162(11) 0.0462(4) Uani d . 1 . .
    O O2 0.71592(11) 0.2534(2) 0.84347(11) 0.0493(4) Uani d . 1 . .
loop_
    _atom_site_aniso_label
    _atom_site_aniso_U_11
    _atom_site_aniso_U_22
    _atom_site_aniso_U_33
    _atom_site_aniso_U_12
    _atom_site_aniso_U_13
    _atom_site_aniso_U_23
    C1 0.0361(12) 0.0505(14) 0.0436(13) 0.0058(10) 0.0139(10) 0.0117(11)
    C2 0.0607(14) 0.0664(17) 0.0377(12) 0.0200(13) 0.0166(11) 0.0001(11)
    C3 0.0576(15) 0.0582(16) 0.0529(14) 0.0273(12) 0.0183(12) 0.0067(12)
    C4 0.0332(11) 0.0441(13) 0.0430(12) 0.0054(9) 0.0098(9) 0.0036(10)
    C5 0.0393(12) 0.0404(13) 0.0430(12) 0.0015(10) 0.0089(10) -0.0004(10)
    C6 0.0349(11) 0.0384(13) 0.0457(12) 0.0019(9) 0.0110(10) 0.0073(11)
    C7 0.0384(12) 0.0401(13) 0.0483(12) 0.0036(10) 0.0129(10) 0.0064(10)
    C8 0.0451(13) 0.0463(15) 0.0636(15) 0.0007(12) 0.0090(11) 0.0006(12)
    C9 0.0665(18) 0.0381(15) 0.0815(19) 0.0002(12) 0.0234(15) -0.0035(13)
    C10 0.0590(16) 0.0491(17) 0.0763(17) 0.0181(12) 0.0218(14) 0.0135(14)
    C11 0.0453(13) 0.0566(16) 0.0551(14) 0.0131(12) 0.0114(11) 0.0078(12)
    C12 0.0403(12) 0.0411(13) 0.0428(12) 0.0027(10) 0.0127(10) 0.0069(10)
    C13 0.0401(13) 0.0612(17) 0.0413(12) 0.0084(11) 0.0085(10) 0.0063(12)
    C14 0.0671(16) 0.090(2) 0.0531(15) 0.0251(15) 0.0109(13) 0.0220(14)
    C15 0.0653(16) 0.074(2) 0.0551(15) 0.0012(14) 0.0116(13) -0.0098(13)
    O1 0.0390(8) 0.0568(10) 0.0443(8) 0.0003(7) 0.0127(7) 0.0004(8)
    O2 0.0426(9) 0.0647(11) 0.0422(8) 0.0092(7) 0.0131(7) 0.0162(8)
_geom_special_details
;
 All esds (except the esd in the dihedral angle between two l.s. planes)
 are estimated using the full covariance matrix.  The cell esds are taken
 into account individually in the estimation of esds in distances, angles
 and torsion angles; correlations between esds in cell parameters are only
 used when they are defined by crystal symmetry.  An approximate (isotropic)
 treatment of cell esds is used for estimating esds involving l.s. planes.
;
loop_
    _geom_bond_atom_site_label_1
    _geom_bond_atom_site_label_2
    _geom_bond_site_symmetry_2
    _geom_bond_distance
    _geom_bond_publ_flag
    C1 C2 . 1.389(3) ?
    C1 C6 . 1.390(3) ?
    C1 O2 . 1.401(2) ?
    C2 C3 . 1.393(3) ?
    C2 H2 . 0.9300 ?
    C3 C4 . 1.394(3) ?
    C3 H3 . 0.9300 ?
    C4 C5 . 1.405(3) ?
    C4 C4 3_666 1.503(4) ?
    C5 C6 . 1.400(3) ?
    C5 H5 . 0.9300 ?
    C6 C7 . 1.488(3) ?
    C7 C8 . 1.397(3) ?
    C7 C12 . 1.408(3) ?
    C8 C9 . 1.391(3) ?
    C8 H8 . 0.9300 ?
    C9 C10 . 1.393(3) ?
    C9 H9 . 0.9300 ?
    C10 C11 . 1.380(3) ?
    C10 H10 . 0.9300 ?
    C11 C12 . 1.388(3) ?
    C11 H11 . 0.9300 ?
    C12 O1 . 1.391(2) ?
    C13 O1 . 1.442(3) ?
    C13 O2 . 1.456(3) ?
    C13 C15 . 1.507(3) ?
    C13 C14 . 1.512(3) ?
    C14 H14A . 0.9600 ?
    C14 H14B . 0.9600 ?
    C14 H14C . 0.9600 ?
    C15 H15A . 0.9600 ?
    C15 H15B . 0.9600 ?
    C15 H15C . 0.9600 ?
loop_
    _geom_angle_atom_site_label_1
    _geom_angle_atom_site_label_2
    _geom_angle_atom_site_label_3
    _geom_angle_site_symmetry_1
    _geom_angle_site_symmetry_3
    _geom_angle
    _geom_angle_publ_flag
    C2 C1 C6 . . 120.82(19) ?
    C2 C1 O2 . . 119.3(2) ?
    C6 C1 O2 . . 119.53(19) ?
    C1 C2 C3 . . 119.6(2) ?
    C1 C2 H2 . . 120.2 ?
    C3 C2 H2 . . 120.2 ?
    C2 C3 C4 . . 121.9(2) ?
    C2 C3 H3 . . 119.0 ?
    C4 C3 H3 . . 119.0 ?
    C3 C4 C5 . . 116.81(19) ?
    C3 C4 C4 . 3_666 122.0(2) ?
    C5 C4 C4 . 3_666 121.2(2) ?
    C6 C5 C4 . . 122.6(2) ?
    C6 C5 H5 . . 118.7 ?
    C4 C5 H5 . . 118.7 ?
    C1 C6 C5 . . 118.23(19) ?
    C1 C6 C7 . . 119.41(18) ?
    C5 C6 C7 . . 122.36(19) ?
    C8 C7 C12 . . 117.9(2) ?
    C8 C7 C6 . . 121.97(18) ?
    C12 C7 C6 . . 120.12(19) ?
    C9 C8 C7 . . 120.5(2) ?
    C9 C8 H8 . . 119.8 ?
    C7 C8 H8 . . 119.8 ?
    C8 C9 C10 . . 120.5(2) ?
    C8 C9 H9 . . 119.8 ?
    C10 C9 H9 . . 119.8 ?
    C11 C10 C9 . . 120.0(2) ?
    C11 C10 H10 . . 120.0 ?
    C9 C10 H10 . . 120.0 ?
    C10 C11 C12 . . 119.5(2) ?
    C10 C11 H11 . . 120.2 ?
    C12 C11 H11 . . 120.2 ?
    C11 C12 O1 . . 119.18(18) ?
    C11 C12 C7 . . 121.6(2) ?
    O1 C12 C7 . . 118.90(19) ?
    O1 C13 O2 . . 110.46(15) ?
    O1 C13 C15 . . 105.26(18) ?
    O2 C13 C15 . . 111.31(18) ?
    O1 C13 C14 . . 111.23(19) ?
    O2 C13 C14 . . 105.06(19) ?
    C15 C13 C14 . . 113.6(2) ?
    C13 C14 H14A . . 109.5 ?
    C13 C14 H14B . . 109.5 ?
    H14A C14 H14B . . 109.5 ?
    C13 C14 H14C . . 109.5 ?
    H14A C14 H14C . . 109.5 ?
    H14B C14 H14C . . 109.5 ?
    C13 C15 H15A . . 109.5 ?
    C13 C15 H15B . . 109.5 ?
    H15A C15 H15B . . 109.5 ?
    C13 C15 H15C . . 109.5 ?
    H15A C15 H15C . . 109.5 ?
    H15B C15 H15C . . 109.5 ?
    C12 O1 C13 . . 117.27(16) ?
    C1 O2 C13 . . 117.00(16) ?
