# Supplementary material for: 2,2′-Bi[6,6′-dimethyl­dibenzo[d,f][1,3]dioxepine]
Source: Acta Crystallogr Sect E Struct Rep Online. 2008 Apr 10;64(Pt 5):o817. doi: 10.1107/S1600536808009094 (PMC2961082; doi:10.1107/S1600536808009094)
Supplement: Supplementary file 2 [file e-64-0o817-Isup2.hkl]

# 
# h,k,l, Fc-squared, Fo-squared, sigma(Fo-squared) and status flag 
# 
data_I
_shelx_title ' ZHQ1A in P2(1)/c' 
_shelx_refln_list_code          4 
_shelx_F_calc_maximum      104.47 
_exptl_crystal_F_000       476.00 
_reflns_d_resolution_high  0.7703 
 
loop_ 
 _symmetry_equiv_pos_as_xyz 
 'x, y, z' 
 '-x, y+1/2, -z+1/2' 
 '-x, -y, -z' 
 'x, -y-1/2, z-1/2' 
 
_cell_length_a    13.2938 
_cell_length_b     7.3200 
_cell_length_c    12.7067 
_cell_angle_alpha  90.000 
_cell_angle_beta  103.607 
_cell_angle_gamma  90.000 
 
_shelx_F_squared_multiplier     1.000 
 
loop_ 
 _refln_index_h 
 _refln_index_k 
 _refln_index_l 
 _refln_F_squared_calc 
 _refln_F_squared_meas 
 _refln_F_squared_sigma 
 _refln_observed_status 
   1   0   0      251.28        0.96      0.48 o 
   2   0   0     5823.52     5489.43     22.02 o 
   3   0   0     4209.14     3802.88     35.89 o 
   4   0   0     6208.61     6214.97     33.98 o 
   5   0   0     2306.55     2322.12     28.24 o 
   6   0   0     1099.56     1224.71     29.19 o 
   7   0   0     3399.77     3542.04     48.34 o 
   8   0   0      224.87      203.88     10.05 o 
   9   0   0      165.72      201.96     13.40 o 
  10   0   0      110.30      123.95      8.61 o 
  11   0   0       19.12       19.62      5.74 o 
  12   0   0        0.18        1.91      6.70 o 
  13   0   0       15.87       17.71      8.61 o 
  14   0   0       18.05       -2.87     11.01 o 
  15   0   0      142.48      141.66     22.49 o 
  16   0   0       82.62      101.94     14.36 o 
   1   1   0     8073.46     7974.66    204.36 o 
   2   1   0      372.25      350.38      2.37 o 
   3   1   0      716.04      679.40     54.08 o 
   4   1   0        0.07        0.48      2.14 o 
   5   1   0     1722.81     1772.58     49.06 o 
   6   1   0      213.67      175.69     28.80 o 
   7   1   0      108.03      113.62     20.82 o 
   8   1   0      325.34      331.40     66.52 o 
   9   1   0        0.61       -0.48      3.10 o 
  10   1   0        8.96        6.39      3.62 o 
  11   1   0        3.01        4.31      4.74 o 
  12   1   0       25.51       15.67      5.79 o 
  14   1   0      142.56      105.83     14.69 o 
  15   1   0       68.56       60.78     11.01 o 
  16   1   0        0.06        9.81     18.51 o 
   0   2   0     1105.30     1048.11      9.09 o 
   1   2   0      617.49      587.12     51.93 o 
   2   2   0     4067.82     4106.64    104.09 o 
   3   2   0      510.72      522.30     16.75 o 
   4   2   0      419.96      450.62     25.37 o 
   5   2   0        5.87        6.39      3.89 o 
   6   2   0       42.28       41.63     24.65 o 
   7   2   0      151.03      148.81      7.90 o 
   8   2   0      102.16      111.94      5.22 o 
   9   2   0        4.11        5.30      4.56 o 
  10   2   0      143.40      149.89      9.33 o 
  11   2   0       30.36       22.17      5.17 o 
  12   2   0       66.21       57.57      9.12 o 
  13   2   0       52.92       43.65      9.40 o 
  14   2   0       80.76       91.25     12.29 o 
  15   2   0        0.18        3.97     12.93 o 
  16   2   0        2.62        4.16     18.51 o 
   1   3   0      453.95      484.21     46.18 o 
   2   3   0      567.81      581.61     14.02 o 
   3   3   0      363.81      430.94      7.25 o 
   4   3   0      717.94      753.96     11.49 o 
   5   3   0      306.88      374.67      6.48 o 
   6   3   0      106.03       91.87     20.82 o 
   7   3   0       21.43       18.38      3.98 o 
   8   3   0       55.46       57.21      4.94 o 
   9   3   0       65.61       61.89      4.56 o 
  10   3   0       96.94      108.46      5.42 o 
  11   3   0       40.72       45.47      6.99 o 
  12   3   0        5.17        1.93      6.59 o 
  13   3   0        2.45        7.95      7.66 o 
  14   3   0        3.01        5.24     10.77 o 
  15   3   0        2.07        0.96      9.57 o 
   0   4   0     2861.56     3145.77     42.59 o 
   1   4   0       78.06       75.14     11.25 o 
   2   4   0      189.52      182.03      6.40 o 
   3   4   0      194.38      207.27     19.86 o 
   4   4   0        7.94        3.01      4.59 o 
   6   4   0       23.18       24.20      4.86 o 
   7   4   0      123.14      120.43     37.33 o 
   8   4   0       25.50       21.87      5.90 o 
   9   4   0      106.65      113.58      8.28 o 
  10   4   0       46.94       40.26      7.96 o 
  11   4   0        1.80        1.44      6.14 o 
  12   4   0        2.74        3.05      6.25 o 
  13   4   0        4.64        4.20      6.73 o 
  14   4   0        0.95       -0.03      9.80 o 
  15   4   0        9.65        2.87     11.49 o 
   1   5   0      181.63      188.87      6.70 o 
   2   5   0        0.48       -3.59      5.63 o 
   3   5   0       17.22       15.44      6.99 o 
   4   5   0        8.73        7.54      6.25 o 
   5   5   0       12.00        7.77      6.70 o 
   6   5   0       26.03       26.84      7.35 o 
   7   5   0       33.37       25.91      7.24 o 
   8   5   0      108.46      103.18      5.90 o 
   9   5   0        6.69        7.66      6.22 o 
  10   5   0       80.42       65.51     14.12 o 
  11   5   0        3.57        3.79      9.20 o 
  12   5   0       19.56       15.71      8.23 o 
  13   5   0        4.29        4.22     11.23 o 
  14   5   0       11.45       16.80      9.64 o 
   0   6   0      643.49      670.03     18.67 o 
   1   6   0       60.89       50.95      5.84 o 
   2   6   0      410.88      383.88     23.69 o 
   3   6   0        7.21        4.21      7.08 o 
   4   6   0       10.91       13.29      6.32 o 
   5   6   0       99.64       97.37      7.13 o 
   6   6   0       25.49       25.28      6.64 o 
   7   6   0      106.08       93.62      9.43 o 
   8   6   0        7.39        9.61      7.89 o 
   9   6   0       14.21       11.96     11.49 o 
  10   6   0        7.57        9.69      9.06 o 
  11   6   0       27.83       33.00      9.60 o 
  12   6   0        0.02       13.28     10.18 o 
   1   7   0       30.06       36.41     12.32 o 
   2   7   0        0.25       -1.83      8.74 o 
   3   7   0       32.29       33.14      7.92 o 
   4   7   0       21.79       22.32      8.25 o 
   5   7   0        0.03       -3.10      7.02 o 
   6   7   0        0.02        2.32      6.89 o 
   7   7   0       10.29       14.12      9.64 o 
   8   7   0        1.46        4.57      8.97 o 
   9   7   0        0.24        6.36      8.39 o 
  10   7   0       10.52       13.73      7.08 o 
  11   7   0        0.26        6.05      8.68 o 
   0   8   0        7.90        5.74     14.36 o 
   1   8   0        9.64       10.32     11.31 o 
   2   8   0        8.60        5.81     16.57 o 
   3   8   0        0.06       -0.22     10.18 o 
   4   8   0        0.06       -2.37      8.78 o 
   5   8   0        0.07        1.16     12.63 o 
   6   8   0        1.65       -2.79     11.59 o 
   7   8   0        0.55       11.52     11.59 o 
   8   8   0        9.52       19.42     12.63 o 
   1   9   0        0.53       -1.78     18.60 o 
   2   9   0        0.35       -1.76     16.99 o 
   3   9   0        4.75        5.26     28.24 o 
   4   9   0       10.90       17.74     13.11 o 
   5   9   0        4.38       -0.48     16.75 o 
 -16   1   1       41.60       27.71     22.49 o 
 -15   1   1        0.05       -0.72      8.80 o 
 -14   1   1        0.85        1.44     10.53 o 
 -13   1   1        0.64        1.44      5.51 o 
 -12   1   1       32.84       30.68      5.93 o 
 -11   1   1       11.24       13.28      5.04 o 
 -10   1   1       15.55       13.11      3.79 o 
  -9   1   1        4.34        5.36      3.19 o 
  -8   1   1      110.96      116.69      3.10 o 
  -7   1   1       98.61      105.88      3.42 o 
  -6   1   1      137.60      140.80      3.59 o 
  -5   1   1       68.13       72.29     13.40 o 
  -4   1   1     1677.39     1723.70      8.38 o 
  -3   1   1     4391.83     4536.66     95.96 o 
  -2   1   1    10913.49    11185.27   2326.43 o 
  -1   1   1      188.54      171.99      3.83 o 
   0   1   1       35.30       29.12      2.39 o 
   1   1   1     2585.69     2522.27     38.53 o 
   2   1   1       18.27       19.65      2.25 o 
   3   1   1       33.67       34.34      2.52 o 
   4   1   1      145.51      150.93      7.90 o 
   5   1   1      208.22      212.91     11.73 o 
   6   1   1       30.30       37.97      9.57 o 
   7   1   1       37.13       43.07      4.36 o 
   8   1   1        7.20        7.93      3.54 o 
   9   1   1       85.11       78.31      5.74 o 
  10   1   1        5.39        7.45      5.33 o 
  11   1   1        0.48        0.41      4.59 o 
  12   1   1      127.59      139.56      6.70 o 
  13   1   1       26.32       24.58      8.96 o 
  14   1   1       23.08       27.39      7.18 o 
  15   1   1       50.50       52.13     17.59 o 
  16   1   1        0.22       -4.63     19.43 o 
 -16   2   1        0.39        2.87     11.49 o 
 -15   2   1        1.27        3.93     10.79 o 
 -14   2   1       13.98       15.43      6.16 o 
 -13   2   1        0.51        2.39      4.66 o 
 -12   2   1       20.37       18.79      5.04 o 
 -11   2   1       10.72       14.23      6.76 o 
 -10   2   1      119.77      116.14      7.82 o 
  -9   2   1      119.37      119.90     26.56 o 
  -8   2   1        0.29       -0.11      4.48 o 
  -7   2   1       88.98       80.82      4.78 o 
  -6   2   1       55.87       47.45      3.54 o 
  -5   2   1      171.38      180.51      4.55 o 
  -4   2   1      388.93      417.02     35.65 o 
  -3   2   1     2097.42     2041.68     10.28 o 
  -2   2   1        2.46        7.70      3.35 o 
  -1   2   1      229.31      212.31     19.86 o 
   0   2   1      102.58      100.09     10.05 o 
   1   2   1      471.19      472.37     39.96 o 
   2   2   1       60.65       71.10      4.07 o 
   3   2   1        1.90        1.12      2.14 o 
   4   2   1      249.95      239.13      5.74 o 
   5   2   1        9.94       11.88      3.88 o 
   6   2   1       12.41       11.17      4.34 o 
   7   2   1       11.29       10.96      3.20 o 
   8   2   1        3.43        4.20      3.79 o 
   9   2   1      121.58      120.26      8.28 o 
  10   2   1       34.41       35.91      8.62 o 
  11   2   1      122.33      113.41      9.33 o 
  12   2   1      111.45      121.35      5.74 o 
  13   2   1       14.59        7.82      9.64 o 
  14   2   1        0.62       -2.99      9.14 o 
  15   2   1        3.35        7.71     18.26 o 
 -15   3   1        0.01        2.36     12.30 o 
 -14   3   1        2.75        3.89      8.04 o 
 -13   3   1       44.40       44.89      7.42 o 
 -12   3   1       71.77       71.71     10.56 o 
 -11   3   1        0.89        2.12      4.25 o 
 -10   3   1       80.16       73.34      5.47 o 
  -9   3   1       50.80       51.71      6.19 o 
  -8   3   1       61.55       66.35      4.74 o 
  -7   3   1        6.29       12.66      4.34 o 
  -6   3   1      422.09      436.95      8.40 o 
  -5   3   1       47.40       46.90      3.20 o 
  -4   3   1     1568.74     1681.44    131.61 o 
  -3   3   1      495.78      537.75    100.50 o 
  -2   3   1       47.21       45.31      4.28 o 
  -1   3   1      492.09      507.88     15.79 o 
   0   3   1      200.65      205.45      4.06 o 
   1   3   1      102.65      115.97     11.73 o 
   2   3   1      265.75      284.57      6.67 o 
   3   3   1      329.04      334.82      4.28 o 
   4   3   1       65.36       59.90      2.83 o 
   5   3   1        5.19        4.75      4.22 o 
   6   3   1       36.24       38.50      4.06 o 
   7   3   1      278.95      271.09      7.68 o 
   8   3   1        0.05        1.60      5.04 o 
   9   3   1      122.12      125.85      5.52 o 
  10   3   1        5.66        4.58      3.55 o 
  11   3   1      189.75      177.79     10.89 o 
  12   3   1       73.98       67.32     24.17 o 
  13   3   1        0.15       -1.82      8.85 o 
  14   3   1       12.26        7.18     10.53 o 
  15   3   1        0.53        5.82     19.07 o 
 -15   4   1        3.90       11.81     10.27 o 
 -14   4   1       16.15       12.25      9.81 o 
 -13   4   1       10.53       14.89      7.52 o 
 -12   4   1       33.92       28.63      7.34 o 
 -11   4   1      101.18       58.41     44.75 o 
 -10   4   1       12.88       14.32      5.52 o 
  -9   4   1       75.45       77.91      7.69 o 
  -8   4   1        5.78        7.53      4.90 o 
  -7   4   1      227.99      237.41     47.14 o 
  -6   4   1       33.95       31.41      6.19 o 
  -5   4   1      170.34      191.71     58.15 o 
  -4   4   1       32.94       31.09      5.57 o 
  -3   4   1       54.93       49.88      4.66 o 
  -2   4   1       57.31       64.27      6.01 o 
  -1   4   1       16.68       12.60      4.28 o 
   0   4   1       55.49       67.00      4.14 o 
   1   4   1      383.36      401.26     38.77 o 
   2   4   1      355.81      440.16     38.53 o 
   3   4   1       16.81       18.66      5.18 o 
   4   4   1      417.40      433.29     10.77 o 
   5   4   1       64.24       73.51      5.63 o 
   6   4   1       39.14       39.95      5.28 o 
   7   4   1       96.70       93.95      6.65 o 
   8   4   1      281.01      301.65      8.56 o 
   9   4   1      107.90      104.26     28.24 o 
  10   4   1       43.58       24.11     13.64 o 
  11   4   1      101.29       96.31      6.89 o 
  12   4   1       18.60       17.95      6.94 o 
  13   4   1        0.25       -0.14      8.95 o 
  14   4   1        4.58       -0.77     10.71 o 
 -14   5   1        0.60        5.71     10.77 o 
 -13   5   1       28.80       33.90     10.28 o 
 -12   5   1        9.19        5.13      6.89 o 
 -11   5   1       21.06       22.61      8.74 o 
 -10   5   1      152.24      143.78      7.28 o 
  -9   5   1       21.91       21.06      7.11 o 
  -8   5   1       28.75       25.96      7.79 o 
  -7   5   1        0.04        0.65      6.63 o 
  -6   5   1       17.67       18.41      6.54 o 
  -5   5   1        3.24       10.23      7.39 o 
  -4   5   1        0.34        1.81      6.95 o 
  -3   5   1        5.32        5.66      6.73 o 
  -2   5   1      149.54      175.17      8.14 o 
  -1   5   1      522.98      523.03      8.47 o 
   0   5   1       44.57       56.93      6.25 o 
   1   5   1        1.91        6.22     12.92 o 
   2   5   1        8.11        7.36      5.04 o 
   3   5   1       79.48       88.05      6.80 o 
   4   5   1        0.05       -2.31      5.49 o 
   5   5   1        1.79       -0.87      6.07 o 
   6   5   1        5.13        5.75      7.34 o 
   7   5   1        5.34        5.36      5.85 o 
   8   5   1        1.02        5.01      7.34 o 
   9   5   1       26.72       31.42      7.70 o 
  10   5   1        7.27       11.39      8.51 o 
  11   5   1        0.54        5.74      7.11 o 
  12   5   1        0.71        4.55      7.78 o 
  13   5   1       32.98       41.08     11.74 o 
 -13   6   1        8.99       17.52     11.14 o 
 -12   6   1        0.03        5.50      7.88 o 
 -11   6   1        0.40        2.16      7.88 o 
 -10   6   1        2.14        4.57      7.47 o 
  -9   6   1        4.43       12.10      7.75 o 
  -8   6   1        0.00       -0.64      6.93 o 
  -7   6   1        5.90        4.48     11.84 o 
  -6   6   1       13.09       10.90      9.12 o 
  -5   6   1      109.78       86.82     13.22 o 
  -4   6   1       14.35       15.01      8.37 o 
  -3   6   1       14.59       17.22      6.81 o 
  -2   6   1       30.12       33.02      8.61 o 
  -1   6   1        9.08       15.87      7.61 o 
   0   6   1        0.03        4.31     11.01 o 
   1   6   1        0.01       -1.71      7.66 o 
   2   6   1       54.28       61.99      7.24 o 
   3   6   1        0.58       -0.93     10.77 o 
   4   6   1        3.52        7.85      9.64 o 
   5   6   1        7.27        9.65      5.84 o 
   6   6   1       39.05       36.39      7.95 o 
   7   6   1       13.67        6.74      7.35 o 
   8   6   1        4.44        5.04      7.76 o 
   9   6   1        0.36        1.48      7.90 o 
  10   6   1        0.01       -0.67      6.59 o 
  11   6   1       13.04        4.07     10.94 o 
  12   6   1       30.80       55.04     17.71 o 
 -11   7   1        0.05        1.31      8.68 o 
 -10   7   1        7.00       10.40     11.59 o 
  -9   7   1        6.32       15.88     11.33 o 
  -8   7   1        1.27        9.31     10.00 o 
  -7   7   1       12.21       13.58      9.29 o 
  -6   7   1       51.52       44.33     16.51 o 
  -5   7   1        1.62        7.42     14.89 o 
  -4   7   1        4.83        4.85      7.93 o 
  -3   7   1        0.50        1.37      8.04 o 
  -2   7   1      153.34      141.32     11.96 o 
  -1   7   1      110.92      110.54      8.84 o 
   0   7   1       91.27       90.68     10.89 o 
   1   7   1      249.07      243.82     10.69 o 
   2   7   1       19.44       21.12     10.79 o 
   3   7   1        0.87        0.27     10.34 o 
   4   7   1       15.31       20.07     13.21 o 
   5   7   1      118.27      117.23     13.45 o 
   6   7   1        2.38       -6.22     12.44 o 
   7   7   1        1.03       -1.35      9.47 o 
   8   7   1        7.17        8.61     12.92 o 
   9   7   1        0.67       -0.19     14.23 o 
  10   7   1        0.43        7.74      9.35 o 
  -9   8   1        1.45        3.87      8.38 o 
  -8   8   1        4.28        7.04     12.20 o 
  -7   8   1        5.24       12.82     10.93 o 
  -6   8   1        3.37        1.14     10.69 o 
  -5   8   1        2.73       -1.18     10.46 o 
  -4   8   1       15.18        7.89      9.61 o 
  -3   8   1       12.70        5.76     10.99 o 
  -2   8   1        1.33        3.27     10.13 o 
  -1   8   1       15.60       13.64     11.08 o 
   0   8   1        1.42        3.59     10.46 o 
   1   8   1        0.03       -3.80     15.73 o 
   2   8   1        0.43       -4.57     10.99 o 
   3   8   1        3.25        7.09     14.02 o 
   4   8   1        2.39        5.26     11.23 o 
   5   8   1        0.17        6.61     11.23 o 
   6   8   1        0.39        0.97     17.43 o 
   7   8   1        4.59        8.59     13.04 o 
   8   8   1        1.16        5.85     12.44 o 
  -5   9   1        2.54       10.05     15.52 o 
  -4   9   1        0.18        0.48     21.54 o 
  -3   9   1       12.59       16.43     14.57 o 
  -2   9   1        1.09       -3.27     20.27 o 
  -1   9   1       10.59       10.47     11.94 o 
   0   9   1       12.74       16.03     10.99 o 
   1   9   1        0.24        6.64     14.10 o 
   2   9   1        0.92       14.84     27.28 o 
   3   9   1        2.07        3.28     13.08 o 
   4   9   1        2.67        6.27     12.07 o 
   5   9   1        4.04        1.91     12.92 o 
 -16   0   2        0.00        0.00     12.44 o 
 -15   0   2        0.34        1.44      9.09 o 
 -14   0   2        0.87        5.74      7.18 o 
 -13   0   2        1.04        8.14      8.61 o 
 -12   0   2        1.34       -0.96      8.61 o 
 -11   0   2        1.43        1.44      9.09 o 
 -10   0   2        8.82       10.05      6.22 o 
  -9   0   2       59.91       63.65      6.22 o 
  -8   0   2      491.34      518.79     10.53 o 
  -7   0   2      275.37      267.05      7.66 o 
  -6   0   2      279.95      278.06      7.66 o 
  -5   0   2      235.82      242.65      5.74 o 
  -4   0   2     1250.03     1232.85     18.67 o 
  -3   0   2        0.52        1.91      2.87 o 
  -2   0   2    10422.18    10051.35     23.45 o 
  -1   0   2     3661.60     3559.27     11.49 o 
   1   0   2      217.32      188.56      1.91 o 
   2   0   2     1921.29     1896.17      8.61 o 
   3   0   2       48.71       50.73      3.35 o 
   4   0   2     1669.95     1632.95      7.18 o 
   5   0   2      764.71      771.49     13.40 o 
   6   0   2      337.29      384.79     10.53 o 
   7   0   2        0.00        5.74      6.22 o 
   8   0   2      571.79      605.89      5.26 o 
   9   0   2       22.07       14.84     10.05 o 
  10   0   2       10.61        2.87      5.26 o 
  11   0   2       24.33       17.23      7.18 o 
  12   0   2       14.88        1.44      9.09 o 
  14   0   2       41.76       55.04     14.36 o 
  15   0   2        0.03       -0.48     23.93 o 
 -16   1   2       27.03       31.22     10.34 o 
 -15   1   2        4.96        5.74      7.26 o 
 -14   1   2        3.75        7.69      5.39 o 
 -13   1   2       10.15       11.70      5.51 o 
 -12   1   2        1.03        2.83      6.25 o 
 -11   1   2       61.56       58.36      5.57 o 
 -10   1   2        7.43        7.51      4.25 o 
  -9   1   2       20.81       27.06      3.88 o 
  -8   1   2       27.32       22.67      5.24 o 
  -7   1   2     1869.11     1798.22     89.66 o 
  -6   1   2       12.42       11.90      3.45 o 
  -5   1   2     1922.13     1875.47     36.37 o 
  -4   1   2      922.85      943.12      9.33 o 
  -3   1   2     7133.58     6804.51     11.94 o 
  -2   1   2     3412.39     3390.36     17.71 o 
  -1   1   2     7013.16     7057.72    222.54 o 
   0   1   2     5913.44     5914.24    182.10 o 
   1   1   2        6.37        8.03      1.84 o 
   2   1   2      743.95      767.01     28.95 o 
   3   1   2       42.97       40.81      1.66 o 
   4   1   2      232.84      224.70     11.01 o 
   5   1   2       42.38       43.84      3.85 o 
   6   1   2      122.91      126.49      9.09 o 
   7   1   2      275.98      291.94     12.44 o 
   8   1   2       27.53       27.40      4.55 o 
   9   1   2      263.86      269.56      8.39 o 
  10   1   2        5.89        5.74      6.22 o 
  11   1   2       58.95       75.28      8.74 o 
  12   1   2       60.24       62.70     11.01 o 
  13   1   2       56.44       57.14      6.81 o 
  14   1   2        4.31       -8.14     14.84 o 
  15   1   2       28.73       20.47     11.69 o 
 -16   2   2        6.78        4.01     11.51 o 
 -15   2   2       30.52       20.90      6.93 o 
 -14   2   2       26.51       26.46      6.89 o 
 -13   2   2       12.51       15.55      7.70 o 
 -12   2   2      138.46      128.46      7.52 o 
 -11   2   2      347.56      352.28     68.44 o 
 -10   2   2       25.21       20.55      6.44 o 
  -9   2   2      372.63      360.64      8.85 o 
  -8   2   2        1.58        4.44      3.45 o 
  -7   2   2      212.74      242.94      5.04 o 
  -6   2   2     3590.05     3727.51    100.74 o 
  -5   2   2     3561.90     3508.13     49.29 o 
  -4   2   2       70.71       85.88     22.02 o 
  -3   2   2      202.76      204.17      3.83 o 
  -2   2   2        0.01        3.62      4.48 o 
  -1   2   2       56.54       53.84      5.98 o 
   0   2   2       53.38       55.92      2.99 o 
   1   2   2      353.98      302.10     59.82 o 
   2   2   2      383.74      390.28      9.09 o 
   3   2   2      488.69      529.34     18.19 o 
   4   2   2        5.18        4.15      2.99 o 
   5   2   2       57.08       49.01     18.90 o 
   6   2   2       19.15       19.14      2.99 o 
   7   2   2      408.35      391.98      7.59 o 
   8   2   2       56.30       50.51     10.58 o 
   9   2   2        0.01       -0.85      4.06 o 
  10   2   2      924.28      888.73     16.75 o 
  11   2   2      145.40      160.86     11.45 o 
  12   2   2        4.95        7.83      8.74 o 
  13   2   2        2.05        3.95      6.36 o 
  14   2   2       61.31       51.58     21.06 o 
  15   2   2        2.27        7.05     19.49 o 
 -16   3   2        0.34       -1.75      9.42 o 
 -15   3   2        3.78        4.55      6.09 o 
 -14   3   2        0.35        0.74      6.72 o 
 -13   3   2       44.58       48.77      8.38 o 
 -12   3   2        0.14        3.13      6.44 o 
 -11   3   2      265.78      268.34     13.16 o 
 -10   3   2       15.24       19.42      9.05 o 
  -9   3   2       45.04       38.60      7.75 o 
  -8   3   2       54.44       55.98      5.74 o 
  -7   3   2      176.84      171.35      5.04 o 
  -6   3   2      936.11      899.70     60.06 o 
  -5   3   2        0.02        0.96      3.83 o 
  -4   3   2     1252.83     1377.87     60.54 o 
  -3   3   2       76.35       94.54      5.74 o 
  -2   3   2      150.00      138.23     11.96 o 
  -1   3   2      941.31      949.00     88.54 o 
   0   3   2      518.29      540.77      7.42 o 
   1   3   2        1.96        6.12      4.48 o 
   2   3   2     3164.39     3486.93     52.41 o 
   3   3   2      776.47      826.16     21.30 o 
   4   3   2      233.76      264.10     17.71 o 
   5   3   2       14.64       19.14      3.05 o 
   6   3   2      188.07      192.64      5.41 o 
   7   3   2      517.93      493.20     17.57 o 
   8   3   2      129.16      111.30      5.41 o 
   9   3   2     1474.61     1515.12    502.04 o 
  10   3   2       28.93       15.79      6.22 o 
  11   3   2       39.93       36.73      9.71 o 
  12   3   2        0.04       -3.38      6.70 o 
  13   3   2       22.47       16.75      8.99 o 
  14   3   2       28.10       35.89     27.76 o 
  15   3   2        7.82        8.19     19.43 o 
 -15   4   2       11.40        8.40     11.59 o 
 -14   4   2        2.44        6.58      7.79 o 
 -13   4   2       28.60       34.52      8.29 o 
 -12   4   2       35.06       33.32      6.59 o 
 -11   4   2      139.30      149.82      8.10 o 
 -10   4   2       19.47       13.46      5.72 o 
  -9   4   2       46.78       56.46      5.41 o 
  -8   4   2      115.21      116.45      9.31 o 
  -7   4   2      130.65      119.54     11.49 o 
  -6   4   2      131.18      124.43      9.29 o 
  -5   4   2        0.33       -3.30      6.93 o 
  -4   4   2      442.89      440.19    117.49 o 
  -3   4   2       22.69       26.90      4.70 o 
  -2   4   2      163.32      193.95      9.81 o 
  -1   4   2        7.18       11.39      5.57 o 
   0   4   2      229.84      232.53      6.22 o 
   1   4   2      120.92      122.94      5.29 o 
   2   4   2        5.66        7.01      4.42 o 
   3   4   2       81.90       88.01     11.25 o 
   4   4   2       50.58       45.38      5.04 o 
   5   4   2        6.91        8.79      3.46 o 
   6   4   2        9.09       10.72      5.65 o 
   7   4   2       65.01       59.83     14.60 o 
   8   4   2      238.48      186.58     28.24 o 
   9   4   2      203.50      175.11     29.43 o 
  10   4   2        4.56        1.97      8.74 o 
  11   4   2        0.01        0.84      6.16 o 
  12   4   2        1.64       -1.15      7.92 o 
  13   4   2        5.62       11.49     16.79 o 
  14   4   2       29.83       38.29     17.71 o 
 -14   5   2        3.14       12.44     11.49 o 
 -13   5   2       11.85        9.56     12.13 o 
 -12   5   2        0.04       -2.34      9.38 o 
 -11   5   2       10.91        9.57      8.04 o 
 -10   5   2        0.34        4.27      6.88 o 
  -9   5   2       69.62       67.88     10.66 o 
  -8   5   2      203.53      180.15      7.92 o 
  -7   5   2       27.03       32.35     15.08 o 
  -6   5   2        3.57        3.88      8.62 o 
  -5   5   2       55.99       60.40      9.94 o 
  -4   5   2        1.33        5.50      6.77 o 
  -3   5   2      202.93      195.30      7.08 o 
  -2   5   2        1.03        6.30      5.84 o 
  -1   5   2      367.27      333.04     10.22 o 
   0   5   2      247.15      245.20      6.22 o 
   1   5   2       55.31       62.64      6.59 o 
   2   5   2      199.98      182.97     17.23 o 
   3   5   2       21.73       18.67      5.29 o 
   4   5   2        5.51       12.48      5.84 o 
   5   5   2        7.73        4.31      6.29 o 
   6   5   2        0.00        0.69      6.67 o 
   7   5   2      212.53      167.70    110.55 o 
   8   5   2      127.32      124.20      7.78 o 
   9   5   2        0.48        1.51      6.59 o 
  10   5   2        3.02        4.07      8.12 o 
  11   5   2        0.89        5.01      8.29 o 
  12   5   2        1.60       -0.16      9.42 o 
  13   5   2       34.57       35.04     11.75 o 
 -13   6   2        1.13        4.42      9.64 o 
 -12   6   2        4.37        7.02      8.97 o 
 -11   6   2        2.63        2.78      8.81 o 
 -10   6   2       17.69       17.38      8.61 o 
  -9   6   2        2.90        6.33      7.61 o 
  -8   6   2        2.39       -2.59      8.78 o 
  -7   6   2       76.67       66.15     14.06 o 
  -6   6   2       14.73       14.06      9.48 o 
  -5   6   2       40.19       49.38      7.93 o 
  -4   6   2        0.12       -2.85      7.51 o 
  -3   6   2      186.67      180.17     11.73 o 
  -2   6   2        1.44        5.69      6.25 o 
  -1   6   2      396.82      404.71     15.32 o 
   0   6   2       83.52       90.62     10.96 o 
   1   6   2        2.70        3.09      6.54 o 
   2   6   2        0.08        1.62      6.52 o 
   3   6   2       77.55       89.33      8.84 o 
   4   6   2       82.13       74.66      8.78 o 
   5   6   2        1.29        4.48      6.19 o 
   6   6   2        6.33        4.17      8.10 o 
   7   6   2       37.57       41.75      7.59 o 
   8   6   2       15.27       15.24      9.77 o 
   9   6   2       23.98       22.93      7.03 o 
  10   6   2        5.01        6.95      7.95 o 
  11   6   2       34.95       45.77     10.00 o 
  12   6   2       11.29       15.79     11.96 o 
 -11   7   2        9.05        3.66     10.22 o 
 -10   7   2        0.37       -2.39     10.46 o 
  -9   7   2       10.35       16.02     10.13 o 
  -8   7   2        1.66        9.51     10.53 o 
  -7   7   2       38.00       41.95     10.00 o 
  -6   7   2       40.15       39.91      9.14 o 
  -5   7   2       38.11       42.11      9.30 o 
  -4   7   2        0.55       17.38      9.33 o 
  -3   7   2        6.65        4.71      8.85 o 
  -2   7   2       51.73       55.40     10.58 o 
  -1   7   2        4.99        2.68      7.90 o 
   0   7   2       69.84       69.83      9.74 o 
   1   7   2        1.11        6.40      8.52 o 
   2   7   2       17.06       22.00      8.29 o 
   3   7   2        3.84       -3.32      8.62 o 
   4   7   2       11.40        8.88      7.47 o 
   5   7   2       14.99       10.68      9.03 o 
   6   7   2        2.33        1.83      7.08 o 
   7   7   2       24.76       23.64      7.96 o 
   8   7   2        0.61        6.22      8.61 o 
   9   7   2       37.13       27.28     13.88 o 
  10   7   2       17.32       21.55      7.39 o 
  -9   8   2        4.39        9.57     12.41 o 
  -8   8   2        6.95        6.29     14.34 o 
  -7   8   2        0.01        6.12     14.04 o 
  -6   8   2        5.51        6.52     13.54 o 
  -5   8   2        5.53        8.43      9.66 o 
  -4   8   2        0.07       -0.91     11.67 o 
  -3   8   2        4.16        1.41      9.74 o 
  -2   8   2       17.82       17.09      8.04 o 
  -1   8   2       48.93       46.34     10.94 o 
   0   8   2        0.29       -9.47     15.22 o 
   1   8   2        0.11        3.35     11.13 o 
   2   8   2        0.31       10.45     15.22 o 
   3   8   2        3.67       -2.01     10.58 o 
   4   8   2        1.23        1.65     15.98 o 
   5   8   2       12.41        9.36     16.57 o 
   6   8   2       27.69       19.29      9.89 o 
   7   8   2        2.81        1.60      8.97 o 
   8   8   2       17.47       12.06      8.74 o 
  -5   9   2        3.69        3.00     12.74 o 
  -4   9   2        3.93        7.07     10.69 o 
  -3   9   2        1.04       -5.74     15.79 o 
  -2   9   2       13.31       12.70     13.61 o 
  -1   9   2        1.29        2.01     10.66 o 
   0   9   2       13.04       21.54     13.30 o 
   1   9   2        0.56        7.40     18.91 o 
   2   9   2        1.08        7.04     12.95 o 
   3   9   2       20.95       33.98     17.71 o 
   4   9   2        1.88        6.77     14.33 o 
 -16   1   3        1.78        3.44      6.95 o 
 -15   1   3        6.63        6.22      9.09 o 
 -14   1   3        0.02       -2.87      7.52 o 
 -13   1   3       22.49       20.95      6.54 o 
 -12   1   3        6.17        4.91      7.18 o 
 -11   1   3        3.60        8.14      5.41 o 
 -10   1   3      102.24      109.12      6.54 o 
  -9   1   3      384.33      408.70      5.74 o 
  -8   1   3       85.11       79.83      4.56 o 
  -7   1   3       76.81       68.22      3.79 o 
  -6   1   3      230.07      243.61      6.25 o 
  -5   1   3      104.34      101.70      5.41 o 
  -4   1   3      178.51      191.91      3.35 o 
  -3   1   3      931.50      857.81     15.79 o 
  -2   1   3     7660.45     7478.37     82.56 o 
  -1   1   3      635.59      612.08     11.96 o 
   0   1   3     2502.09     2381.26     67.24 o 
   1   1   3      484.99      450.83      4.75 o 
   2   1   3      714.78      640.32     13.40 o 
   3   1   3       43.72       43.55      4.79 o 
   4   1   3     1350.50     1368.23     45.94 o 
   5   1   3        6.06        5.14      4.56 o 
   6   1   3      127.48      116.30      5.74 o 
   7   1   3      320.25      345.06      9.74 o 
   8   1   3        2.80        9.62      5.90 o 
   9   1   3       19.09       27.44      9.57 o 
  10   1   3       37.05       27.67     10.43 o 
  11   1   3       30.99       32.08      9.11 o 
  12   1   3        0.71        4.27     13.70 o 
  13   1   3        5.28       -2.39     16.08 o 
  14   1   3        0.23       -0.89     13.37 o 
  15   1   3        0.00       -2.75     17.75 o 
 -16   2   3        8.70        6.90      9.80 o 
 -15   2   3        0.44        7.83      7.68 o 
 -14   2   3       26.89       30.55     10.23 o 
 -13   2   3       93.05       79.93      6.09 o 
 -12   2   3        5.35        4.44      5.51 o 
 -11   2   3       11.11       16.57      5.04 o 
 -10   2   3       40.43       42.17      5.04 o 
  -9   2   3       65.34       68.77      5.41 o 
  -8   2   3        0.90        0.48      3.98 o 
  -7   2   3      220.98      230.68     13.40 o 
  -6   2   3        0.00        2.79      4.02 o 
  -5   2   3      269.46      274.96     72.51 o 
  -4   2   3       21.55       27.28      4.42 o 
  -3   2   3       92.50       98.34      8.85 o 
  -2   2   3      123.58      113.52      4.56 o 
  -1   2   3      286.51      290.82      3.81 o 
   0   2   3       79.58       78.49      3.88 o 
   1   2   3      912.68      995.06     32.30 o 
   2   2   3       13.66       10.91      3.10 o 
   3   2   3      137.81      136.63      2.89 o 
   4   2   3      180.21      211.92      3.33 o 
   5   2   3       11.71       11.13      2.61 o 
   6   2   3      104.60       96.85      5.67 o 
   7   2   3        0.77       -1.26      5.21 o 
   8   2   3      137.07      140.54      7.90 o 
   9   2   3      114.81      121.10      6.57 o 
  10   2   3      100.04      102.55      9.64 o 
  11   2   3        3.61        1.44      9.57 o 
  12   2   3        0.09        0.91      7.49 o 
  13   2   3       28.93       37.90     16.54 o 
  14   2   3        1.05        4.07     17.91 o 
  15   2   3        4.48       13.40     25.84 o 
 -16   3   3        0.95        0.96     19.14 o 
 -15   3   3        1.34        3.67     10.08 o 
 -14   3   3        1.95        5.89      6.54 o 
 -13   3   3        0.40        4.94      7.13 o 
 -12   3   3       29.77       30.02      6.37 o 
 -11   3   3       47.06       47.84      6.81 o 
 -10   3   3        1.98        2.63      4.92 o 
  -9   3   3      134.71      142.56      5.04 o 
  -8   3   3      337.06      326.17      5.79 o 
  -7   3   3      324.06      335.73      4.25 o 
  -6   3   3       66.64       66.68     13.88 o 
  -5   3   3        1.30        3.97      5.74 o 
  -4   3   3       30.70       29.89      4.99 o 
  -3   3   3       61.17       54.17      9.33 o 
  -2   3   3       98.56       96.24      3.54 o 
  -1   3   3        2.24        1.95      4.22 o 
   0   3   3       82.12       81.35      7.90 o 
   1   3   3       45.08       54.05      6.25 o 
   2   3   3       25.70       30.51      4.36 o 
   3   3   3       21.50       27.23      2.86 o 
   4   3   3      156.80      167.37      8.61 o 
   5   3   3       26.98       33.76      4.14 o 
   6   3   3       30.58       26.77      4.48 o 
   7   3   3      143.75      141.49     13.16 o 
   8   3   3      343.29      369.26    178.04 o 
   9   3   3      109.93      108.84      7.51 o 
  10   3   3        0.26        4.31      7.18 o 
  11   3   3        0.54        1.34      9.23 o 
  12   3   3        2.19       -0.52      8.25 o 
  13   3   3        0.18       -1.85     10.77 o 
  14   3   3        0.25        6.71     18.86 o 
 -15   4   3        0.48        0.44      7.24 o 
 -14   4   3        5.29       11.31     10.43 o 
 -13   4   3        1.98        3.91      6.44 o 
 -12   4   3        0.00       -4.95      7.08 o 
 -11   4   3       35.37       26.45      8.24 o 
 -10   4   3      167.70      160.31     26.08 o 
  -9   4   3      179.93      171.37      6.46 o 
  -8   4   3       89.90       77.82      9.33 o 
  -7   4   3        3.05        3.29      5.29 o 
  -6   4   3      110.50      119.20      6.88 o 
  -5   4   3        0.53        6.64      6.11 o 
  -4   4   3        6.27        6.82      5.90 o 
  -3   4   3        2.62        4.41      4.02 o 
  -2   4   3       12.42       15.61      4.36 o 
  -1   4   3        5.66        7.66      5.74 o 
   0   4   3        0.03        2.07      4.94 o 
   1   4   3      160.19      169.43      6.94 o 
   2   4   3       40.16       43.66      5.04 o 
   3   4   3      136.76      150.46      7.08 o 
   4   4   3       62.03       61.62      4.32 o 
   5   4   3      135.56      134.51      4.42 o 
   6   4   3      882.84      906.24     12.40 o 
   7   4   3      320.09      317.83      8.14 o 
   8   4   3       84.40       81.18      7.42 o 
   9   4   3        3.50        6.70      5.56 o 
  10   4   3        4.94        1.91      8.10 o 
  11   4   3        2.02       -0.42      8.90 o 
  12   4   3        3.59        5.28      8.04 o 
  13   4   3       17.24       21.11     10.61 o 
  14   4   3        2.43       27.28     32.54 o 
 -14   5   3        0.75        6.67      8.23 o 
 -13   5   3       15.26       16.92      9.17 o 
 -12   5   3       76.15       71.55      7.59 o 
 -11   5   3       15.40       16.87      8.19 o 
 -10   5   3       12.82       18.43      7.11 o 
  -9   5   3        1.13       -0.19      6.45 o 
  -8   5   3       85.41       79.11      7.51 o 
  -7   5   3       15.08       12.92      7.45 o 
  -6   5   3       96.73       75.26     15.31 o 
  -5   5   3       77.46       74.30      7.02 o 
  -4   5   3        0.96        3.43      9.74 o 
  -3   5   3        2.82        4.54      6.95 o 
  -2   5   3        0.00        5.66      7.35 o 
  -1   5   3       62.94       61.48      6.65 o 
   0   5   3        0.77        9.14      6.52 o 
   1   5   3        0.00       -0.77      6.54 o 
   2   5   3       16.81       13.93      6.25 o 
   3   5   3       10.30       11.59      4.48 o 
   4   5   3       38.31       36.58      5.29 o 
   5   5   3       27.62       24.92      5.47 o 
   6   5   3       68.67       67.57      5.72 o 
   7   5   3        8.08       10.67      6.46 o 
   8   5   3       18.27       25.10     10.27 o 
   9   5   3        0.18        1.60      5.95 o 
  10   5   3        1.83       -0.75      6.54 o 
  11   5   3        1.23       -1.72      9.46 o 
  12   5   3       11.86       13.01     10.61 o 
  13   5   3        0.00        7.64     10.10 o 
 -13   6   3       35.31       33.87      9.28 o 
 -12   6   3        0.05        1.27     11.45 o 
 -11   6   3        1.60        8.26     10.69 o 
 -10   6   3       94.42       87.28     16.99 o 
  -9   6   3        2.64       10.43      7.56 o 
  -8   6   3        5.53        0.00     12.44 o 
  -7   6   3      171.06      149.22     39.72 o 
  -6   6   3        0.75        6.47      6.78 o 
  -5   6   3       13.32       18.41      7.61 o 
  -4   6   3       69.43       71.31      7.45 o 
  -3   6   3      141.06      131.73      8.55 o 
  -2   6   3       74.59       82.85      9.09 o 
  -1   6   3       99.94      100.54      9.38 o 
   0   6   3      241.93      235.24     10.09 o 
   1   6   3        0.40        5.74      8.13 o 
   2   6   3       13.64       12.24      6.99 o 
   3   6   3      155.37      152.88     10.53 o 
   4   6   3        0.22        4.26      7.02 o 
   5   6   3       29.83       27.01     10.58 o 
   6   6   3       14.70       16.75     11.96 o 
   7   6   3        1.23       10.09      7.52 o 
   8   6   3       27.66       25.67      5.79 o 
   9   6   3        5.33        6.42      5.72 o 
  10   6   3       11.20       11.26      8.28 o 
  11   6   3       11.06       23.38     12.97 o 
 -11   7   3        0.49       -0.03     10.98 o 
 -10   7   3        2.11        7.44      9.77 o 
  -9   7   3       22.92       25.57      8.92 o 
  -8   7   3        8.27       12.99      9.30 o 
  -7   7   3        7.05       10.75     10.83 o 
  -6   7   3        4.60        6.36     11.07 o 
  -5   7   3       27.11       18.97     12.39 o 
  -4   7   3       51.74       52.40      7.90 o 
  -3   7   3       80.31       74.49     13.11 o 
  -2   7   3      156.68      159.60      9.97 o 
  -1   7   3       11.83       11.67     14.10 o 
   0   7   3       82.55       78.57      8.51 o 
   1   7   3       11.49        9.97     13.52 o 
   2   7   3        3.10        8.85      8.12 o 
   3   7   3       64.23       64.90      7.95 o 
   4   7   3       44.10       36.03      9.65 o 
   5   7   3       37.74       29.85      7.13 o 
   6   7   3        1.27        5.99     12.20 o 
   7   7   3        0.00        4.28     13.22 o 
   8   7   3        8.17       10.30      7.25 o 
   9   7   3       15.75       15.56      8.40 o 
  -9   8   3       18.75       31.13     12.88 o 
  -8   8   3        2.58        3.46     10.09 o 
  -7   8   3        4.50       10.53     10.83 o 
  -6   8   3       23.45       29.97     13.41 o 
  -5   8   3        1.14       -1.15     11.23 o 
  -4   8   3        0.73        1.86      9.80 o 
  -3   8   3        4.27        6.50      9.60 o 
  -2   8   3       78.34       92.81     11.24 o 
  -1   8   3        0.29       -1.21     12.10 o 
   0   8   3       36.79       33.35      8.74 o 
   1   8   3        0.21        4.78     11.51 o 
   2   8   3        0.39        6.81     10.58 o 
   3   8   3       31.14       41.16     20.58 o 
   4   8   3       10.83        5.40      9.19 o 
   5   8   3        0.43       -0.04      9.31 o 
   6   8   3       16.52       19.89      9.54 o 
   7   8   3        4.22       -1.12      9.42 o 
  -5   9   3        7.82       17.71     18.19 o 
  -4   9   3       14.01       11.90     17.68 o 
  -3   9   3        0.27       -2.50     13.61 o 
  -2   9   3        0.05       -1.64     12.30 o 
  -1   9   3        0.01       10.53     13.97 o 
   0   9   3        0.52       -6.70     19.29 o 
   1   9   3        0.68        2.89     19.62 o 
   2   9   3        0.25        5.56     11.75 o 
   3   9   3        0.47        8.15     11.71 o 
 -17   0   4        0.41       -1.91     18.19 o 
 -16   0   4        3.91        7.66     22.97 o 
 -15   0   4       13.83       15.79     10.53 o 
 -14   0   4       22.37       17.23     13.88 o 
 -13   0   4       49.23       51.21     10.53 o 
 -12   0   4      119.56      122.52     13.88 o 
 -11   0   4      435.57      436.47      8.14 o 
 -10   0   4       80.04       73.22     11.49 o 
  -9   0   4      510.96      540.33      6.22 o 
  -8   0   4        0.06        0.00      5.74 o 
  -7   0   4       22.94       20.58      6.22 o 
  -6   0   4       89.04       90.45      6.22 o 
  -5   0   4       53.18       55.04     16.75 o 
  -4   0   4     3363.15     3425.27     17.71 o 
  -3   0   4      239.74      202.92      8.14 o 
  -2   0   4    10701.33    10717.06     29.67 o 
  -1   0   4       11.63       23.45      6.70 o 
   0   0   4      369.98      326.88     23.93 o 
   1   0   4      164.76      176.12      9.09 o 
   2   0   4      129.93      117.25      7.18 o 
   3   0   4      509.31      454.66     32.07 o 
   5   0   4     2028.27     2208.21     36.37 o 
   6   0   4      100.49      110.08      8.61 o 
   7   0   4       87.85       95.72      7.18 o 
   8   0   4      221.95      247.91     15.31 o 
   9   0   4       21.39       11.96     15.31 o 
  10   0   4        5.30        1.44     10.05 o 
  11   0   4       16.30       28.72     10.53 o 
  12   0   4       68.46       57.43     22.49 o 
  13   0   4        0.43       -0.96     21.54 o 
  15   0   4        9.82        2.87     25.84 o 
 -16   1   4        1.28        0.48      7.68 o 
 -15   1   4        0.42        1.48      9.07 o 
 -14   1   4        0.58       -1.46      7.68 o 
 -13   1   4        4.64        6.07      6.25 o 
 -12   1   4      358.83      344.67     11.96 o 
 -11   1   4       57.54       66.95      6.52 o 
 -10   1   4      606.64      598.29     40.20 o 
  -9   1   4       18.73       22.09      3.79 o 
  -8   1   4        0.30        2.01      3.19 o 
  -7   1   4      192.21      198.90      6.67 o 
  -6   1   4      130.98      128.76      3.72 o 
  -5   1   4      364.63      358.28      4.25 o 
  -4   1   4      974.35      956.70      9.57 o 
  -3   1   4       44.95       38.50      5.24 o 
  -2   1   4     1272.41     1312.77     11.49 o 
  -1   1   4       85.52       84.81      3.00 o 
   0   1   4      244.25      254.09      4.70 o 
   1   1   4      141.35      148.80      3.33 o 
   2   1   4        2.97        2.39      2.37 o 
   3   1   4     1659.24     1837.92     39.01 o 
   4   1   4       23.07       36.86      5.74 o 
   5   1   4      114.94      112.74     18.90 o 
   6   1   4        0.16        0.96      7.18 o 
   7   1   4      367.04      378.70      9.33 o 
   8   1   4       18.84       11.17      5.99 o 
   9   1   4      264.47      270.83     10.34 o 
  10   1   4       31.74       30.47     12.61 o 
  11   1   4        0.48        4.90     10.15 o 
  12   1   4       16.11       12.87     11.23 o 
  13   1   4        4.99       -2.39     14.71 o 
  14   1   4        7.04        9.85     17.09 o 
  15   1   4        3.73        9.79     16.32 o 
 -16   2   4       19.78       15.31     10.53 o 
 -15   2   4       32.30       23.52     10.62 o 
 -14   2   4       52.28       56.85      9.42 o 
 -13   2   4        4.71        6.22      9.57 o 
 -12   2   4      179.13      170.66      7.82 o 
 -11   2   4      172.19      184.17     14.60 o 
 -10   2   4        1.43        1.16      4.59 o 
  -9   2   4      258.30      268.06      7.61 o 
  -8   2   4      160.58      174.51      4.06 o 
  -7   2   4      405.55      406.75     12.44 o 
  -6   2   4      209.62      216.97     13.16 o 
  -5   2   4      796.27      805.63     63.89 o 
  -4   2   4        0.56        6.63      3.54 o 
  -3   2   4       27.13       26.81      4.74 o 
  -2   2   4       13.09        9.32      4.94 o 
  -1   2   4      776.11      751.19     10.53 o 
   0   2   4      294.13      297.78      4.83 o 
   1   2   4     1342.67     1418.80     19.38 o 
   2   2   4     1037.87     1132.82     15.79 o 
   3   2   4      208.45      226.69      5.49 o 
   4   2   4      103.79      104.22      3.59 o 
   5   2   4       56.34       56.81      4.36 o 
   6   2   4       46.64       55.29      5.21 o 
   7   2   4      103.34       81.26     48.58 o 
   8   2   4      585.50      604.07     13.55 o 
   9   2   4       41.13       35.26      8.31 o 
  10   2   4       38.80       40.63      7.39 o 
  11   2   4       25.19       18.19     15.79 o 
  12   2   4       20.17       20.06     11.01 o 
  13   2   4        0.01       14.65     17.44 o 
  14   2   4        5.32        3.83     25.37 o 
 -16   3   4       20.78       21.06      7.65 o 
 -15   3   4        0.01       -0.46      7.42 o 
 -14   3   4       14.97       18.27     10.43 o 
 -13   3   4       40.13       35.88     10.51 o 
 -12   3   4       18.31       29.45      9.98 o 
 -11   3   4        8.49       11.31      6.32 o 
 -10   3   4      258.79      248.04      9.88 o 
  -9   3   4       23.83       22.81      4.69 o 
  -8   3   4        1.55       -0.60      6.99 o 
  -7   3   4        0.47        2.87      8.14 o 
  -6   3   4        0.02        1.63      5.04 o 
  -5   3   4        6.83        9.14      4.99 o 
  -4   3   4      146.61      132.68      4.74 o 
  -3   3   4       62.91       57.06      4.48 o 
  -2   3   4        5.48        4.12      4.61 o 
  -1   3   4      144.09      159.39      6.32 o 
   0   3   4      704.41      784.11     27.28 o 
   1   3   4      218.58      222.83     10.05 o 
   2   3   4     2403.03     2550.02    121.80 o 
   3   3   4       81.18       80.09      5.04 o 
   4   3   4      143.12      153.17      4.06 o 
   5   3   4        2.38        1.68      3.72 o 
   6   3   4      179.14      186.29     17.71 o 
   7   3   4     1607.07     1572.67     30.59 o 
   8   3   4       76.04       99.11      7.66 o 
   9   3   4      564.14      558.55     12.65 o 
  10   3   4        8.01        1.44      8.14 o 
  11   3   4       26.97       31.34      7.95 o 
  12   3   4        2.69        3.23     10.13 o 
  13   3   4       41.86       44.69     17.91 o 
  14   3   4       30.61       38.46     19.66 o 
 -15   4   4        6.48        3.94      9.60 o 
 -14   4   4        0.84        9.46      8.98 o 
 -13   4   4       32.08       27.95      7.22 o 
 -12   4   4       33.89       23.06     13.22 o 
 -11   4   4       97.61       87.87     12.61 o 
 -10   4   4      102.26       90.09      7.66 o 
  -9   4   4        6.68        3.48      4.83 o 
  -8   4   4       24.37       10.26     10.29 o 
  -7   4   4       83.14      110.28     47.38 o 
  -6   4   4        0.00        2.80      5.74 o 
  -5   4   4        2.07       -0.32      6.42 o 
  -4   4   4        0.00        1.84      6.22 o 
  -3   4   4       35.19       43.65      7.66 o 
  -2   4   4       60.92       62.43      5.36 o 
  -1   4   4      341.22      300.95     13.01 o 
   0   4   4      508.49      517.24     13.16 o 
   1   4   4       44.69       50.39      5.47 o 
   2   4   4      458.38      478.03      6.03 o 
   3   4   4        0.06        1.44      4.06 o 
   4   4   4       10.04        9.57      5.75 o 
   5   4   4      189.92      199.05     17.71 o 
   6   4   4      413.65      449.07     10.05 o 
   7   4   4       51.21       42.60     12.20 o 
   8   4   4       30.60       37.61      8.52 o 
   9   4   4       15.31       15.74      4.48 o 
  10   4   4       13.16       20.98      8.14 o 
  11   4   4        0.00       -3.58      6.37 o 
  12   4   4        3.20        2.89      8.48 o 
  13   4   4        0.02        3.40     19.09 o 
 -14   5   4       13.64        8.16     13.49 o 
 -13   5   4       33.75       27.96     15.55 o 
 -12   5   4      250.18      223.93     23.93 o 
 -11   5   4        6.82        5.27      8.42 o 
 -10   5   4        0.11       -0.63      8.04 o 
  -9   5   4       12.09        7.10      6.93 o 
  -8   5   4       15.85       11.93      8.62 o 
  -7   5   4       27.25       24.40      7.82 o 
  -6   5   4        1.19        2.05      6.44 o 
  -5   5   4        4.99        6.78      5.72 o 
  -4   5   4      258.59      254.61     23.45 o 
  -3   5   4       25.95       25.61      6.78 o 
  -2   5   4      207.28      208.80     26.32 o 
  -1   5   4       59.65       54.88      6.76 o 
   0   5   4       11.44       11.92      6.65 o 
   1   5   4       47.14       44.73      8.04 o 
   2   5   4       32.84       36.22      4.83 o 
   3   5   4      225.68      218.26      9.14 o 
   4   5   4      232.07      233.42      8.12 o 
   5   5   4      190.54      193.07     10.53 o 
   6   5   4        0.17       -0.61      5.39 o 
   7   5   4       12.81       14.78      7.44 o 
   8   5   4        3.37        2.92      6.52 o 
   9   5   4        0.15        0.91      6.01 o 
  10   5   4        0.42       14.98      9.46 o 
  11   5   4        0.01       -0.48     11.01 o 
  12   5   4        0.05       -2.28     12.44 o 
 -13   6   4        5.80        8.61     15.23 o 
 -12   6   4        0.02       -1.71     11.01 o 
 -11   6   4       12.12       12.90     11.78 o 
 -10   6   4        3.31       -1.67      7.52 o 
  -9   6   4        2.78        7.70     10.77 o 
  -8   6   4        7.56        7.93      9.12 o 
  -7   6   4        2.34        6.51      8.78 o 
  -6   6   4        0.01        1.48      7.35 o 
  -5   6   4        0.65        4.97     13.76 o 
  -4   6   4       55.43       57.39      8.74 o 
  -3   6   4       27.69       20.74     10.07 o 
  -2   6   4      168.28      181.54     12.69 o 
  -1   6   4       68.89       68.46      7.93 o 
   0   6   4      254.57      263.45      8.42 o 
   1   6   4       68.39       77.53      7.27 o 
   2   6   4      101.65      101.40      8.85 o 
   3   6   4      313.40      291.41     15.31 o 
   4   6   4       21.06       17.24      6.25 o 
   5   6   4       18.57       15.79      5.92 o 
   6   6   4       18.59       20.81      6.74 o 
   7   6   4        3.20        2.20      5.57 o 
   8   6   4        6.56        1.28      7.27 o 
   9   6   4        1.01        2.39      5.56 o 
  10   6   4       12.56       30.24     11.09 o 
  11   6   4        0.04        6.17     12.23 o 
 -11   7   4        0.00       -3.12     10.47 o 
 -10   7   4        7.70        7.96      8.19 o 
  -9   7   4        0.65        0.44      9.46 o 
  -8   7   4       17.54       24.62     11.31 o 
  -7   7   4        0.18        1.76      8.85 o 
  -6   7   4        0.13       -0.10      8.51 o 
  -5   7   4        0.39       -0.15     11.94 o 
  -4   7   4       22.14       28.02      8.51 o 
  -3   7   4       20.27       17.29      9.65 o 
  -2   7   4       18.35       21.76     12.68 o 
  -1   7   4       24.16       35.27     10.34 o 
   0   7   4       17.37       11.01     14.21 o 
   1   7   4      151.26      155.84     15.26 o 
   2   7   4      148.02      150.77     11.01 o 
   3   7   4        1.83        1.61      7.23 o 
   4   7   4        3.46        3.83      8.12 o 
   5   7   4        0.47        0.64      8.25 o 
   6   7   4        2.88        5.56      8.74 o 
   7   7   4       34.28       38.63     12.17 o 
   8   7   4       13.07       15.52      9.43 o 
   9   7   4        5.11       11.01     11.01 o 
  -9   8   4        0.45       11.01     19.14 o 
  -8   8   4        0.01       19.55      9.98 o 
  -7   8   4        5.54        9.18     15.52 o 
  -6   8   4        3.77        3.99     14.84 o 
  -5   8   4       14.10       22.24     15.63 o 
  -4   8   4        3.27        4.39      9.94 o 
  -3   8   4       32.05       30.52      9.88 o 
  -2   8   4        0.99       13.40     16.75 o 
  -1   8   4        7.97        9.98     12.32 o 
   0   8   4       27.02       31.23     10.12 o 
   1   8   4        1.87        7.94      8.58 o 
   2   8   4       33.01       25.37     22.97 o 
   3   8   4       12.32       17.62     12.13 o 
   4   8   4        6.08       11.07      9.38 o 
   5   8   4        1.88       13.27      8.29 o 
   6   8   4       25.37       24.41     25.84 o 
   7   8   4        5.12        5.26     22.49 o 
  -4   9   4        4.84       15.08     11.51 o 
  -3   9   4        0.07       -1.77     13.94 o 
  -2   9   4        0.10       -1.66     13.67 o 
  -1   9   4        2.85       10.53     12.75 o 
   0   9   4        1.04        5.94     13.43 o 
   1   9   4        0.07        2.89     16.11 o 
   2   9   4        5.85       19.38     14.85 o 
 -16   1   5        2.36        4.05      7.35 o 
 -15   1   5       11.30       11.23      9.91 o 
 -14   1   5       91.18       84.49     12.66 o 
 -13   1   5        3.49       13.10      8.31 o 
 -12   1   5        5.23        5.60      8.14 o 
 -11   1   5       93.80      132.11     45.94 o 
 -10   1   5        0.66       -3.22      4.99 o 
  -9   1   5       45.66       49.96      5.17 o 
  -8   1   5       19.45       20.77      4.14 o 
  -7   1   5      172.94      175.94      6.94 o 
  -6   1   5       13.56        6.48      3.68 o 
  -5   1   5      769.69      741.88     20.58 o 
  -4   1   5        8.17        8.42      4.78 o 
  -3   1   5      276.81      256.66      4.56 o 
  -2   1   5     1551.69     1589.57      9.81 o 
  -1   1   5        9.80       11.49      4.79 o 
   0   1   5       54.76       57.84     17.71 o 
   1   1   5        1.46        2.17      2.18 o 
   2   1   5     1606.38     1744.27     41.40 o 
   3   1   5       39.35       48.85      2.63 o 
   4   1   5        3.27        4.83      3.54 o 
   5   1   5       12.12        6.98      5.93 o 
   6   1   5       71.59       68.31      6.59 o 
   7   1   5        0.38        1.21      5.31 o 
   8   1   5       11.50        3.74      2.36 o 
   9   1   5        0.81       10.14      8.84 o 
  10   1   5       40.70       46.83      8.90 o 
  11   1   5       34.76       33.47     12.53 o 
  12   1   5        2.08        5.06     12.22 o 
  13   1   5       21.75       13.51     16.91 o 
  14   1   5        0.88       -5.33     19.83 o 
 -16   2   5       35.57       28.35      9.71 o 
 -15   2   5       39.34       28.41     10.96 o 
 -14   2   5       43.17       43.29      7.95 o 
 -13   2   5       56.26       59.25      6.81 o 
 -12   2   5       11.14       14.49      5.74 o 
 -11   2   5       31.94       34.64      4.94 o 
 -10   2   5       73.24       88.61     17.23 o 
  -9   2   5      148.88      157.07     31.83 o 
  -8   2   5       32.18       26.54     11.01 o 
  -7   2   5      363.70      377.30      8.14 o 
  -6   2   5      229.86      241.17      5.26 o 
  -5   2   5      154.38      152.79      3.75 o 
  -4   2   5       74.80       75.62      7.18 o 
  -3   2   5     1611.27     1629.54     20.82 o 
  -2   2   5      659.53      692.27     16.75 o 
  -1   2   5     1105.20     1242.45     79.21 o 
   0   2   5      653.27      782.14     32.54 o 
   1   2   5     1186.29     1327.95      6.84 o 
   2   2   5       97.39      102.92      3.72 o 
   3   2   5       36.70       39.87      3.72 o 
   4   2   5       62.40       66.15      3.45 o 
   5   2   5        2.01        4.79      5.03 o 
   6   2   5        1.37        3.51      5.99 o 
   7   2   5       18.43       16.41      8.84 o 
   8   2   5        8.13       14.32      7.88 o 
   9   2   5       11.06       10.67      5.89 o 
  10   2   5        0.69        1.38      7.46 o 
  11   2   5        0.11        1.91     11.96 o 
  12   2   5        0.11       -2.48     12.30 o 
  13   2   5        1.11       -2.65     18.60 o 
  14   2   5        0.04        3.89     20.81 o 
 -16   3   5        0.36       11.09     11.24 o 
 -15   3   5       11.90       11.14      8.19 o 
 -14   3   5        1.61       -2.87     11.49 o 
 -13   3   5       18.58       18.92      8.68 o 
 -12   3   5        0.01        5.72      7.08 o 
 -11   3   5       63.34       62.39      7.22 o 
 -10   3   5       18.89       16.89      5.74 o 
  -9   3   5        2.67        2.95      4.94 o 
  -8   3   5       49.02       55.85      6.01 o 
  -7   3   5       53.01       51.05      6.22 o 
  -6   3   5       38.35       41.22      5.04 o 
  -5   3   5       36.26       38.10      4.59 o 
  -4   3   5       33.48       35.89      4.83 o 
  -3   3   5        3.18        1.47      5.93 o 
  -2   3   5      113.71       67.48     28.24 o 
  -1   3   5        4.80        6.70      3.79 o 
   0   3   5       78.24       95.06      4.02 o 
   1   3   5        0.15        4.97      4.02 o 
   2   3   5      348.50      381.27     26.80 o 
   3   3   5       11.52       13.01      4.25 o 
   4   3   5       30.08       37.81      9.57 o 
   5   3   5       15.44       12.79      3.35 o 
   6   3   5       89.34       69.09     18.67 o 
   7   3   5       15.75       11.96      4.13 o 
   8   3   5       34.21       44.51      7.39 o 
   9   3   5        8.30        9.60      6.70 o 
  10   3   5        2.35       -0.37      8.32 o 
  11   3   5        4.74        5.97      7.23 o 
  12   3   5        4.06       -2.05     17.31 o 
  13   3   5        4.44        7.36     19.07 o 
 -15   4   5       10.16       18.09      8.09 o 
 -14   4   5        2.26        7.58      7.32 o 
 -13   4   5        7.42        5.91      8.58 o 
 -12   4   5       98.08       89.12      7.39 o 
 -11   4   5       33.24       23.93      8.62 o 
 -10   4   5        2.87        4.73      7.27 o 
  -9   4   5        0.68       -6.70     15.31 o 
  -8   4   5        1.58        0.33      6.57 o 
  -7   4   5        0.00        4.49      8.48 o 
  -6   4   5        4.12        5.01      8.84 o 
  -5   4   5       66.00       68.55      6.37 o 
  -4   4   5      107.58      103.73      6.45 o 
  -3   4   5      133.05      138.05      8.04 o 
  -2   4   5       17.96        9.53      8.44 o 
  -1   4   5       50.87       46.28      6.20 o 
   0   4   5      277.83      291.49     17.47 o 
   1   4   5       99.40       90.20      5.79 o 
   2   4   5       11.71       14.06      6.32 o 
   3   4   5      286.00      289.43      7.79 o 
   4   4   5       40.91       44.45      5.04 o 
   5   4   5      407.53      385.34     17.71 o 
   6   4   5        8.53        4.25      5.29 o 
   7   4   5      397.82      387.50     12.20 o 
   8   4   5       32.87       20.93      8.96 o 
   9   4   5       11.61        8.04      7.92 o 
  10   4   5        6.81        3.82      7.59 o 
  11   4   5        2.23        5.82     10.05 o 
  12   4   5       65.60       49.90     11.90 o 
 -14   5   5        1.35       -5.41      8.59 o 
 -13   5   5       42.46       51.50     10.65 o 
 -12   5   5        5.54       14.84     12.44 o 
 -11   5   5        4.23        2.78      8.62 o 
 -10   5   5       62.39       46.99      8.59 o 
  -9   5   5       15.37       11.55      8.04 o 
  -8   5   5       71.08       71.30      9.06 o 
  -7   5   5        6.19        8.88      7.82 o 
  -6   5   5       38.26       46.77     10.77 o 
  -5   5   5       16.20       20.29      8.10 o 
  -4   5   5       12.67        4.98      7.19 o 
  -3   5   5      476.43      443.87     38.29 o 
  -2   5   5       83.37       84.15     10.29 o 
  -1   5   5        7.27        9.05      6.06 o 
   0   5   5      110.37      114.90      8.59 o 
   1   5   5      160.76      166.09      9.09 o 
   2   5   5      219.23      231.65      6.09 o 
   3   5   5       13.70       14.39      4.94 o 
   4   5   5       53.18       51.18      6.29 o 
   5   5   5       30.63       32.66      5.98 o 
   6   5   5       19.91       21.65      6.54 o 
   7   5   5        7.11        6.19      5.22 o 
   8   5   5        8.21        4.99      6.73 o 
   9   5   5        6.35        8.49      7.42 o 
  10   5   5        4.40        6.06     10.27 o 
  11   5   5        0.50        3.70     11.47 o 
 -13   6   5        5.21        4.57      8.68 o 
 -12   6   5        1.53        5.63      8.96 o 
 -11   6   5        2.28        3.08      7.47 o 
 -10   6   5       13.30       10.73      6.78 o 
  -9   6   5       13.11       13.75      7.56 o 
  -8   6   5        0.17        1.78      8.92 o 
  -7   6   5        9.41        6.35      8.40 o 
  -6   6   5       72.59       68.31      9.03 o 
  -5   6   5       29.09       29.57      8.55 o 
  -4   6   5       34.09       29.18     10.07 o 
  -3   6   5       62.70       83.43     18.67 o 
  -2   6   5       98.69      112.44     12.51 o 
  -1   6   5      165.20      176.86     10.07 o 
   0   6   5       93.76      103.53     12.68 o 
   1   6   5      276.53      272.32     13.88 o 
   2   6   5       15.73       16.60      8.94 o 
   3   6   5        0.12        3.66      8.04 o 
   4   6   5        5.05        2.89      7.02 o 
   5   6   5       15.96       15.09     10.53 o 
   6   6   5        0.30       -5.74     12.44 o 
   7   6   5        3.16        5.30      8.85 o 
   8   6   5        2.61        6.17      9.40 o 
   9   6   5        0.01        4.79     12.92 o 
  10   6   5        0.07       -3.19     10.77 o 
 -11   7   5        9.06        8.46     10.99 o 
 -10   7   5        3.81        1.60      8.99 o 
  -9   7   5        0.16       -2.53     14.49 o 
  -8   7   5        0.28        6.43     10.66 o 
  -7   7   5       11.38       10.89     10.14 o 
  -6   7   5        1.03        3.75      8.44 o 
  -5   7   5       18.42       13.29      8.62 o 
  -4   7   5        0.49        3.46     10.08 o 
  -3   7   5       21.80       16.96     10.87 o 
  -2   7   5        0.38       -1.42      8.10 o 
  -1   7   5        2.00       -3.26      9.76 o 
   0   7   5        6.93        8.15     10.18 o 
   1   7   5       11.53       14.84     20.58 o 
   2   7   5       33.96       36.09     10.62 o 
   3   7   5        7.44        4.79      6.93 o 
   4   7   5       21.68       26.87      7.44 o 
   5   7   5        1.46       10.29     10.56 o 
   6   7   5        0.04        2.05      9.53 o 
   7   7   5        1.59        7.39      7.47 o 
   8   7   5        0.92        4.14     11.03 o 
  -8   8   5        0.06       -2.19     11.11 o 
  -7   8   5        1.55        3.10     12.85 o 
  -6   8   5       17.29       17.53      9.80 o 
  -5   8   5        4.86        8.19     11.15 o 
  -4   8   5        0.15        1.72     17.90 o 
  -3   8   5       78.40       81.59     12.12 o 
  -2   8   5        0.99        6.32     10.71 o 
  -1   8   5        0.43        1.36     11.85 o 
   0   8   5       17.26       12.91     12.13 o 
   1   8   5        5.13       -2.34     17.99 o 
   2   8   5       28.22       28.59     13.57 o 
   3   8   5       10.76       16.37     13.11 o 
   4   8   5        1.74        0.11     10.28 o 
   5   8   5        2.47       10.53     13.40 o 
   6   8   5        6.00        4.64     10.23 o 
  -3   9   5        9.45       20.58     15.79 o 
  -2   9   5        4.61        1.76     12.66 o 
  -1   9   5        6.39       -3.98     14.41 o 
   0   9   5        7.27       16.65     14.10 o 
 -16   0   6        2.06        7.66     11.96 o 
 -15   0   6        0.06        5.74     10.05 o 
 -14   0   6       40.04       45.94     10.05 o 
 -13   0   6      215.43      205.79     18.19 o 
 -12   0   6      114.92      126.83     12.44 o 
 -11   0   6      219.21      211.06     15.79 o 
 -10   0   6      203.54      219.19     10.05 o 
  -9   0   6        0.05        0.48      5.26 o 
  -8   0   6      149.79      151.23      6.70 o 
  -7   0   6        4.70        8.61     11.01 o 
  -5   0   6      394.32      446.05     11.96 o 
  -4   0   6     2653.99     2876.33     19.14 o 
  -2   0   6       26.10       30.63      8.61 o 
  -1   0   6      165.31      191.44      8.61 o 
   1   0   6       28.94       19.62      8.61 o 
   2   0   6       63.70       65.57      8.14 o 
   3   0   6       32.96       32.54      3.35 o 
   4   0   6       39.72       34.94      7.18 o 
   5   0   6       24.28       25.84      3.83 o 
   6   0   6       46.29       61.26     12.92 o 
   7   0   6       50.69       52.17     14.36 o 
   8   0   6        0.40        9.57     16.27 o 
   9   0   6      305.28      313.96     19.62 o 
  10   0   6       90.46       53.12     20.10 o 
  11   0   6      216.07      201.96     22.49 o 
  12   0   6        2.19        9.09     23.45 o 
  13   0   6       36.36       38.77     24.89 o 
 -16   1   6       46.80       41.64     14.89 o 
 -15   1   6       23.59       27.53      9.48 o 
 -14   1   6       10.82       13.00      9.35 o 
 -13   1   6       31.80       32.19      9.38 o 
 -12   1   6      288.34      293.55     10.69 o 
 -11   1   6       92.13       94.70      6.44 o 
 -10   1   6       38.87       36.03      8.51 o 
  -9   1   6      669.05      702.85     28.72 o 
  -8   1   6      142.28      162.68      9.33 o 
  -7   1   6        0.03        0.96      5.08 o 
  -6   1   6        0.45        2.89      4.14 o 
  -5   1   6     2030.34     2022.03     64.13 o 
  -4   1   6     1582.49     1638.69     16.27 o 
  -3   1   6     1853.90     1949.55     49.77 o 
  -2   1   6      581.92      547.77      6.40 o 
  -1   1   6        0.17        0.76      4.02 o 
   0   1   6       63.06       66.33      3.38 o 
   1   1   6      671.02      713.09      8.28 o 
   2   1   6      173.09      174.21      7.18 o 
   3   1   6      585.86      596.76      5.24 o 
   4   1   6       69.13       82.56      4.40 o 
   5   1   6        1.08        1.17      2.95 o 
   6   1   6        8.80        7.95      5.68 o 
   7   1   6        1.54        1.17      6.50 o 
   8   1   6      153.13      158.69     69.87 o 
   9   1   6       38.86       35.21      8.47 o 
  10   1   6       86.25       87.81     15.52 o 
  11   1   6        4.80        0.00     21.54 o 
  12   1   6        0.18      -11.53     12.01 o 
  13   1   6        8.08       14.67     12.92 o 
 -16   2   6        1.15        4.60      7.76 o 
 -15   2   6       14.15       20.10     12.44 o 
 -14   2   6        1.50        5.98      9.89 o 
 -13   2   6        1.51        2.16      6.99 o 
 -12   2   6        9.44        8.84      6.54 o 
 -11   2   6        0.41        2.99     11.30 o 
 -10   2   6      263.90      263.01      7.25 o 
  -9   2   6       55.21       61.21      4.70 o 
  -8   2   6      428.96      436.18      7.45 o 
  -7   2   6       71.71       77.30      7.34 o 
  -6   2   6        8.26        2.39      7.95 o 
  -5   2   6      383.08      370.05      5.90 o 
  -4   2   6      267.65      253.30      6.37 o 
  -3   2   6      610.42      624.32      8.85 o 
  -2   2   6      288.49      251.97      5.86 o 
  -1   2   6       52.02       66.74     15.55 o 
   0   2   6      382.19      389.94     10.29 o 
   1   2   6       78.20       82.41      4.34 o 
   2   2   6      688.18      675.96     12.44 o 
   3   2   6       53.75       51.93      4.55 o 
   4   2   6       31.49       25.00      5.26 o 
   5   2   6      109.20      120.02      4.74 o 
   6   2   6      184.26      184.47      7.88 o 
   7   2   6       25.15       22.41      7.88 o 
   8   2   6        2.68        2.39     12.44 o 
   9   2   6      204.24      195.42     11.01 o 
  10   2   6        3.63        2.93      8.25 o 
  11   2   6        0.31        0.48     21.06 o 
  12   2   6        3.27        2.68     12.82 o 
  13   2   6        6.30       21.14     15.58 o 
 -16   3   6       10.81       13.73     10.53 o 
 -15   3   6        7.48       11.49      7.45 o 
 -14   3   6        0.03       -0.89     10.62 o 
 -13   3   6        0.57       -0.85      7.32 o 
 -12   3   6       32.73       30.94      6.93 o 
 -11   3   6        0.79        5.46     11.79 o 
 -10   3   6        0.57       -1.44     11.49 o 
  -9   3   6       28.04       20.49      4.94 o 
  -8   3   6        1.94        5.26      8.14 o 
  -7   3   6      106.08      102.43      8.62 o 
  -6   3   6       89.40       81.52      7.79 o 
  -5   3   6      133.51      136.75      5.42 o 
  -4   3   6       31.28       21.32      5.04 o 
  -3   3   6        0.09        3.19      4.83 o 
  -2   3   6      533.59      575.35      7.45 o 
  -1   3   6      180.68      205.25      7.35 o 
   0   3   6        4.90        7.47      4.42 o 
   1   3   6        0.19        1.25      4.70 o 
   2   3   6        2.52        4.17      4.07 o 
   3   3   6       80.29       72.79      4.25 o 
   4   3   6       21.84       17.26      2.89 o 
   5   3   6       87.58       91.59      4.69 o 
   6   3   6      122.69      113.02     14.60 o 
   7   3   6        9.36       11.15      9.35 o 
   8   3   6       26.51       23.87     11.24 o 
   9   3   6       35.38       40.76      9.81 o 
  10   3   6       87.85      106.47     11.20 o 
  11   3   6        6.79        8.14     10.53 o 
  12   3   6        5.62        6.53     18.33 o 
  13   3   6       14.29       32.29     20.17 o 
 -15   4   6        0.97       10.93      8.38 o 
 -14   4   6        0.37        3.70      8.68 o 
 -13   4   6        5.15        8.25     10.71 o 
 -12   4   6        0.73        1.50     10.87 o 
 -11   4   6        3.52        4.94      8.62 o 
 -10   4   6       29.89       24.71      5.99 o 
  -9   4   6       13.45       16.67      7.13 o 
  -8   4   6      190.15      171.34      9.57 o 
  -7   4   6       19.72       17.97      6.09 o 
  -6   4   6      256.55      247.60      6.54 o 
  -5   4   6      202.48      194.09      7.56 o 
  -4   4   6       11.20        6.35      6.65 o 
  -3   4   6      145.94      145.60      5.24 o 
  -2   4   6       63.77       60.38      5.68 o 
  -1   4   6       16.56       18.19      6.22 o 
   0   4   6       45.58       47.82      4.34 o 
   1   4   6        2.91        6.46      4.06 o 
   2   4   6       52.24       48.19      6.06 o 
   3   4   6       34.08       37.06      4.90 o 
   4   4   6        8.30       11.05      6.06 o 
   5   4   6       12.58       11.01      4.24 o 
   6   4   6       81.93       75.83      6.46 o 
   7   4   6        3.32        3.25      4.64 o 
   8   4   6        6.01        7.31      7.95 o 
   9   4   6        3.68        7.69      7.20 o 
  10   4   6       15.23        7.48     10.61 o 
  11   4   6       10.43        9.57     11.49 o 
  12   4   6        1.41       16.13     19.93 o 
 -14   5   6       35.07       21.68     12.06 o 
 -13   5   6       26.97       18.72     13.45 o 
 -12   5   6       47.22       47.85     11.23 o 
 -11   5   6        0.27        2.18     10.79 o 
 -10   5   6       10.40        7.69      8.71 o 
  -9   5   6       85.54       70.19     10.94 o 
  -8   5   6       25.11       22.71      7.13 o 
  -7   5   6        4.79        2.09     13.00 o 
  -6   5   6       89.00       92.62     10.00 o 
  -5   5   6       10.36       14.08      9.74 o 
  -4   5   6      485.69      472.64     16.25 o 
  -3   5   6      958.79      968.26     13.64 o 
  -2   5   6      160.95      163.46     13.40 o 
  -1   5   6      143.54      129.22      6.73 o 
   0   5   6      135.84      138.53      8.96 o 
   1   5   6       94.18       93.47      7.25 o 
   2   5   6      131.05      124.32      7.82 o 
   3   5   6        0.04        2.39      5.74 o 
   4   5   6      189.43      181.62     11.33 o 
   5   5   6        0.63        1.27      4.83 o 
   6   5   6       24.15       27.51      6.17 o 
   7   5   6       13.38       14.99      5.13 o 
   8   5   6        3.31        9.21     11.51 o 
   9   5   6        0.07        8.51     12.06 o 
  10   5   6        2.30        2.92     14.08 o 
  11   5   6       14.90       10.09     10.53 o 
 -12   6   6        5.69       16.75     12.44 o 
 -11   6   6        1.47        0.00     16.27 o 
 -10   6   6        0.80        3.25      7.76 o 
  -9   6   6        0.00        0.25      7.08 o 
  -8   6   6        0.34       -0.89      8.62 o 
  -7   6   6        0.11       -0.92      9.12 o 
  -6   6   6        1.54        3.13     11.49 o 
  -5   6   6        3.49        0.91      7.35 o 
  -4   6   6        0.54       -0.06      7.56 o 
  -3   6   6       56.17       47.74      9.94 o 
  -2   6   6      112.92      117.43     11.49 o 
  -1   6   6       33.25       32.88      8.42 o 
   0   6   6       63.78       74.54      7.59 o 
   1   6   6       52.20       47.29      5.72 o 
   2   6   6       20.06       17.98      7.61 o 
   3   6   6       33.99       21.81      6.89 o 
   4   6   6       13.96        9.48      6.37 o 
   5   6   6        0.06        7.56      6.88 o 
   6   6   6        0.87        0.14      6.28 o 
   7   6   6        3.56        4.65      5.63 o 
   8   6   6        3.08        5.16     12.24 o 
   9   6   6       16.36       27.89     10.18 o 
 -10   7   6        0.33        7.14     17.23 o 
  -9   7   6        2.67        1.25     12.74 o 
  -8   7   6       18.89       15.71     10.43 o 
  -7   7   6        4.84        4.30     11.35 o 
  -6   7   6        9.83        4.82     13.18 o 
  -5   7   6        7.57       12.18     10.81 o 
  -4   7   6       34.82       39.60     13.10 o 
  -3   7   6        6.15        6.32     15.06 o 
  -2   7   6      194.56      185.27     14.17 o 
  -1   7   6      189.14      173.85      9.08 o 
   0   7   6       49.93       44.83      8.21 o 
   1   7   6       23.45       26.41      8.32 o 
   2   7   6       16.67       16.13      8.90 o 
   3   7   6        3.85        5.50      9.35 o 
   4   7   6        0.42        9.57     12.52 o 
   5   7   6        0.33        0.63      7.44 o 
   6   7   6        0.52        0.72      8.40 o 
   7   7   6        1.98        5.33      7.08 o 
  -8   8   6        6.66       12.44     15.31 o 
  -7   8   6        0.30        1.00     15.23 o 
  -6   8   6       43.47       49.18     13.11 o 
  -5   8   6       18.11       21.68     10.90 o 
  -4   8   6       49.41       49.25      9.60 o 
  -3   8   6       33.17       25.84     14.36 o 
  -2   8   6        0.14       -0.48     10.83 o 
  -1   8   6        6.94       13.95      9.74 o 
   0   8   6       13.97       12.72     10.89 o 
   1   8   6       15.72        9.41      9.74 o 
   2   8   6        4.47       14.04      9.85 o 
   3   8   6        2.28       16.48     13.40 o 
   4   8   6        0.38       -2.48     10.56 o 
   5   8   6        6.06        8.34     10.10 o 
 -16   1   7       38.77       36.47     16.05 o 
 -15   1   7        5.77        6.36      7.27 o 
 -14   1   7      102.60      109.61      8.10 o 
 -13   1   7        3.01        1.11      9.06 o 
 -12   1   7       14.21        7.01      9.83 o 
 -11   1   7       10.64        5.26      5.75 o 
 -10   1   7       92.71       78.70     13.40 o 
  -9   1   7       37.48       38.55      5.38 o 
  -8   1   7       18.89       22.32      6.28 o 
  -7   1   7      374.84      386.83      9.31 o 
  -6   1   7      130.13      139.52      6.22 o 
  -5   1   7      228.65      235.64      9.64 o 
  -4   1   7       14.15        6.70      5.74 o 
  -3   1   7        2.35        3.64      3.07 o 
  -2   1   7       64.75       66.49      4.92 o 
  -1   1   7      213.99      213.27      6.77 o 
   0   1   7       24.02       15.31      5.75 o 
   1   1   7       19.60       23.25      3.75 o 
   2   1   7        7.86        7.68      4.22 o 
   3   1   7      109.96      125.37      4.71 o 
   4   1   7       20.71       20.43      6.09 o 
   5   1   7       88.08       90.23      5.03 o 
   6   1   7        8.16        5.74      6.50 o 
   7   1   7       15.91       11.01     10.05 o 
   8   1   7      116.78      110.36     12.86 o 
   9   1   7        7.87       10.64     10.15 o 
  10   1   7        0.42        5.40      9.81 o 
  11   1   7        8.05       12.45     17.22 o 
  12   1   7        0.15        7.52     17.25 o 
  13   1   7        4.89       23.89     19.10 o 
 -16   2   7        1.82        1.90     11.23 o 
 -15   2   7        2.66        6.36     11.50 o 
 -14   2   7        9.57       18.29      9.23 o 
 -13   2   7       11.74       10.71      7.93 o 
 -12   2   7        0.29       -5.68      7.59 o 
 -11   2   7       15.70       19.32     12.66 o 
 -10   2   7        0.10       -0.48      7.61 o 
  -9   2   7       74.85       74.59      6.40 o 
  -8   2   7        5.45        5.58      8.62 o 
  -7   2   7       12.93       13.13      8.28 o 
  -6   2   7      130.62      131.16     12.55 o 
  -5   2   7       55.16       58.78      7.70 o 
  -4   2   7        3.25        5.41      7.22 o 
  -3   2   7      178.26      191.44     10.05 o 
  -2   2   7      223.90      248.82      8.38 o 
  -1   2   7      434.90      461.88      5.04 o 
   0   2   7      307.60      347.46     13.88 o 
   1   2   7      210.37      238.26      5.25 o 
   2   2   7        7.27        7.48      3.69 o 
   3   2   7        1.27       -1.10      5.17 o 
   4   2   7       86.74       98.84      4.22 o 
   5   2   7       74.59       71.87      5.63 o 
   6   2   7      261.24      298.04      8.61 o 
   7   2   7       34.06       18.43     10.09 o 
   8   2   7        0.00       -0.55      8.95 o 
   9   2   7        0.70        8.75     10.65 o 
  10   2   7       16.48       20.23     15.94 o 
  11   2   7       18.54       22.71     11.63 o 
  12   2   7        1.03       15.26     16.32 o 
 -15   3   7        0.72        1.87     10.00 o 
 -14   3   7        0.26        5.95      8.49 o 
 -13   3   7        1.05        4.79     16.75 o 
 -12   3   7        1.91        1.56      8.14 o 
 -11   3   7        0.26        5.52      7.95 o 
 -10   3   7        2.83       13.86      9.99 o 
  -9   3   7       65.58       73.22     10.34 o 
  -8   3   7      210.32      224.15     24.17 o 
  -7   3   7      118.98      110.02     10.96 o 
  -6   3   7       99.98       91.33     10.14 o 
  -5   3   7       29.30       39.24     12.92 o 
  -4   3   7      277.53      270.14     12.20 o 
  -3   3   7        0.53        3.77      5.17 o 
  -2   3   7        2.74        1.82      5.57 o 
  -1   3   7        0.01       -1.67      4.69 o 
   0   3   7      141.40      136.49      5.51 o 
   1   3   7        0.05        0.33      3.79 o 
   2   3   7        0.21        1.97      7.01 o 
   3   3   7       40.78       41.49      5.72 o 
   4   3   7        4.51        3.62      3.55 o 
   5   3   7        0.03        0.90      4.25 o 
   6   3   7        1.17        0.96      6.25 o 
   7   3   7      114.37      109.60      7.49 o 
   8   3   7       73.37       70.76      9.97 o 
   9   3   7        7.86        8.72      7.97 o 
  10   3   7        1.67        2.79     17.25 o 
  11   3   7        5.34       21.06     27.28 o 
  12   3   7       15.99       22.49     26.80 o 
 -15   4   7        1.55       -0.55     14.24 o 
 -14   4   7        5.20       14.49     10.34 o 
 -13   4   7        3.73        1.44      8.12 o 
 -12   4   7        5.25        2.15      9.14 o 
 -11   4   7        2.59       18.46     14.20 o 
 -10   4   7        9.78       12.18      9.17 o 
  -9   4   7        1.87        5.33     13.00 o 
  -8   4   7       41.30       37.09      9.56 o 
  -7   4   7      146.09      148.98      7.99 o 
  -6   4   7      379.06      159.06    152.43 o 
  -5   4   7      208.74      192.24      6.43 o 
  -4   4   7        0.62        1.44      5.75 o 
  -3   4   7       13.61       14.66      5.51 o 
  -2   4   7       12.29       14.18      5.51 o 
  -1   4   7        3.08        2.07      5.65 o 
   0   4   7       41.93       47.89      6.22 o 
   1   4   7       20.26       29.15      4.90 o 
   2   4   7       23.64       24.63      4.28 o 
   3   4   7        6.24        8.10      5.84 o 
   4   4   7      138.27      142.29      7.08 o 
   5   4   7       37.47       31.79      4.25 o 
   6   4   7       29.20       27.18      8.90 o 
   7   4   7       53.44       58.17      8.71 o 
   8   4   7       32.56       38.42      8.38 o 
   9   4   7       19.36       16.89     14.37 o 
  10   4   7        9.96       15.02     10.03 o 
  11   4   7       85.12      104.50     20.13 o 
 -13   5   7        0.95        2.72     20.71 o 
 -12   5   7        0.00        0.48     14.36 o 
 -11   5   7        3.14        2.48      6.76 o 
 -10   5   7        1.54        0.87      6.07 o 
  -9   5   7       24.71       15.31     12.92 o 
  -8   5   7        0.07       -2.82     14.31 o 
  -7   5   7        0.29        5.09      8.92 o 
  -6   5   7       13.95       14.10      8.80 o 
  -5   5   7       30.69       30.20     10.43 o 
  -4   5   7      294.52      283.77     13.36 o 
  -3   5   7       14.99       15.29      7.69 o 
  -2   5   7        0.85        3.84      7.24 o 
  -1   5   7        1.63        0.96      5.74 o 
   0   5   7      227.35      216.61     28.48 o 
   1   5   7       12.94       11.71      7.19 o 
   2   5   7        7.67       10.39      7.08 o 
   3   5   7        8.70       10.41      6.09 o 
   4   5   7       59.63       63.65      6.09 o 
   5   5   7       18.59       11.10      6.52 o 
   6   5   7       25.62       24.33      8.04 o 
   7   5   7       39.82       36.93     11.64 o 
   8   5   7        4.30       10.20     14.36 o 
   9   5   7        0.15       -6.43     12.20 o 
  10   5   7        0.08        2.87     10.18 o 
 -12   6   7        0.90        9.09     25.37 o 
 -11   6   7        5.28        0.59     17.37 o 
 -10   6   7        3.54       13.76     16.88 o 
  -9   6   7       13.82       11.69     16.39 o 
  -8   6   7       11.09       14.05     10.83 o 
  -7   6   7        0.00        3.83     42.12 o 
  -6   6   7       35.77       33.75     10.08 o 
  -5   6   7       25.54       20.65     10.94 o 
  -4   6   7        0.27        4.94      9.60 o 
  -3   6   7       24.77       19.78      9.88 o 
  -2   6   7       82.51       70.09      6.88 o 
  -1   6   7       54.49       57.06      7.56 o 
   0   6   7        0.00       -4.34      7.13 o 
   1   6   7       42.91       38.46      9.20 o 
   2   6   7        7.14        5.95      6.89 o 
   3   6   7        0.09        2.19      6.95 o 
   4   6   7        2.40        5.45      7.22 o 
   5   6   7        4.77        3.83     10.53 o 
   6   6   7        8.93       16.25      5.65 o 
   7   6   7        2.68        7.18     13.88 o 
   8   6   7        0.03       -0.96     11.96 o 
   9   6   7        8.16        6.62     19.25 o 
 -10   7   7        0.94       14.08     15.58 o 
  -9   7   7        5.63        9.24     11.73 o 
  -8   7   7        7.08       11.65     12.88 o 
  -7   7   7        0.88        2.66     10.14 o 
  -6   7   7        0.00        2.35     11.23 o 
  -5   7   7        5.47        8.93     10.43 o 
  -4   7   7        2.59        8.76      8.62 o 
  -3   7   7       26.49       20.34      8.46 o 
  -2   7   7        6.38        4.14      9.53 o 
  -1   7   7        3.31       -0.44      9.46 o 
   0   7   7        6.75        3.41      7.56 o 
   1   7   7       21.00       27.80      9.31 o 
   2   7   7        0.04       -1.02     10.43 o 
   3   7   7        1.38        3.54      9.20 o 
   4   7   7        0.16        5.22      7.24 o 
   5   7   7        0.01        3.63      7.56 o 
   6   7   7        1.48        5.50     11.17 o 
  -7   8   7       14.42       18.15     12.51 o 
  -6   8   7        1.58        3.47     17.25 o 
  -5   8   7       15.36       12.15     14.64 o 
  -4   8   7       76.75       77.58     15.67 o 
  -3   8   7        0.12        0.52     10.77 o 
  -2   8   7        0.27        6.85      9.33 o 
  -1   8   7       15.57       21.68     12.75 o 
   0   8   7        3.33        6.65     10.62 o 
   1   8   7       41.74       41.29     13.37 o 
   2   8   7        1.20        2.13     10.92 o 
   3   8   7        6.32        5.39     12.57 o 
 -16   0   8       99.23       83.27     22.97 o 
 -15   0   8       58.01       43.07     13.40 o 
 -14   0   8      115.79      114.38     21.06 o 
 -13   0   8        0.88        1.44     19.62 o 
 -12   0   8      198.58      196.70     12.44 o 
 -11   0   8        1.35        0.96     17.71 o 
 -10   0   8      110.39       52.17     34.46 o 
  -9   0   8      420.78      189.52     95.24 o 
  -8   0   8       44.34       43.55      5.26 o 
  -7   0   8        1.07       10.53     13.40 o 
  -6   0   8      318.23      334.53     14.36 o 
  -4   0   8       28.15       30.63     11.96 o 
  -3   0   8      393.26      400.58     12.92 o 
  -2   0   8       32.89       38.29      4.79 o 
  -1   0   8      221.85      224.94      7.18 o 
   0   0   8      205.44       85.19     49.29 o 
   1   0   8        2.52        0.96      3.83 o 
   2   0   8      143.68      143.10      9.57 o 
   4   0   8      363.90      346.50     11.49 o 
   5   0   8        0.08       -0.48      4.79 o 
   6   0   8       29.48       10.53      7.18 o 
   7   0   8        2.34        5.26     17.23 o 
   8   0   8       10.48       18.67     19.14 o 
   9   0   8       98.96       82.80     21.06 o 
  10   0   8        9.39       10.05     22.02 o 
  11   0   8        1.97        7.66     24.41 o 
 -16   1   8        3.86       11.83     17.03 o 
 -15   1   8       28.01       16.49     11.59 o 
 -14   1   8       12.95       13.35      8.38 o 
 -13   1   8        7.10       11.87      7.75 o 
 -12   1   8       47.99       54.36      8.21 o 
 -11   1   8      279.37      272.77     15.55 o 
 -10   1   8        7.91       20.29      6.89 o 
  -9   1   8      343.38      359.90     11.25 o 
  -8   1   8       47.17       42.41      7.39 o 
  -7   1   8        1.65       -1.44      6.70 o 
  -6   1   8       33.29       21.50      9.12 o 
  -5   1   8      233.28      264.75     10.14 o 
  -4   1   8       11.81       12.55      6.64 o 
  -3   1   8        1.36        6.74      7.61 o 
  -2   1   8       34.26       28.61      5.36 o 
  -1   1   8      163.21      189.52     10.53 o 
   0   1   8        4.91        3.47      6.25 o 
   1   1   8      218.45      216.22      8.38 o 
   2   1   8        1.35        4.47      4.28 o 
   3   1   8       66.03       71.93      3.62 o 
   4   1   8       96.54       93.80      4.25 o 
   5   1   8       69.64       63.60     19.14 o 
   6   1   8        3.34        6.68      5.01 o 
   7   1   8       86.52       76.08      7.03 o 
   8   1   8       55.47       62.13     13.54 o 
   9   1   8       22.63       25.17     14.20 o 
  10   1   8        3.40        8.11     15.22 o 
  11   1   8        0.20      -14.84     24.89 o 
  12   1   8        2.73        6.08     18.76 o 
 -16   2   8        2.17        6.18     10.62 o 
 -15   2   8        0.86        7.13      9.53 o 
 -14   2   8        0.28       -1.63      9.65 o 
 -13   2   8        2.14        7.70      7.44 o 
 -12   2   8       12.74       11.85      9.12 o 
 -11   2   8      175.26      202.09     12.40 o 
 -10   2   8      607.34      629.71     14.49 o 
  -9   2   8       53.58       56.83      6.20 o 
  -8   2   8        8.57        8.77      7.99 o 
  -7   2   8       34.34       40.13      7.39 o 
  -6   2   8      126.36      132.48     10.23 o 
  -5   2   8      503.29      541.99     20.10 o 
  -4   2   8       10.04       10.16      6.52 o 
  -3   2   8      664.93      712.62     24.89 o 
  -2   2   8      264.06      279.11     18.90 o 
  -1   2   8       44.60       40.68      7.61 o 
   0   2   8       42.79       47.17      3.83 o 
   1   2   8       12.14       14.79      3.54 o 
   2   2   8       31.94       35.05      5.72 o 
   3   2   8       38.03       38.18      4.48 o 
   4   2   8       12.22       20.07      4.90 o 
   5   2   8      552.87      531.97     17.71 o 
   6   2   8      391.95      412.71     13.00 o 
   7   2   8        8.72       18.10      8.17 o 
   8   2   8       21.60       24.16      8.68 o 
   9   2   8        1.52       -0.48     11.96 o 
  10   2   8        5.07       -1.05     17.51 o 
  11   2   8        0.01        2.08     17.07 o 
  12   2   8        0.67       -5.20     18.67 o 
 -15   3   8        2.43        9.29      9.12 o 
 -14   3   8       10.50       12.16     11.95 o 
 -13   3   8        0.65       -4.70     10.58 o 
 -12   3   8       53.37       59.88      8.84 o 
 -11   3   8       25.09       22.31      9.26 o 
 -10   3   8      198.39      207.28     14.36 o 
  -9   3   8      229.73      217.76     18.19 o 
  -8   3   8        8.39       11.77      9.38 o 
  -7   3   8       15.74       18.37      9.77 o 
  -6   3   8        3.77       -3.35     17.23 o 
  -5   3   8      144.66      156.20     11.11 o 
  -4   3   8      111.01      111.85      7.61 o 
  -3   3   8       72.36       63.49     37.09 o 
  -2   3   8      291.90      294.45      7.32 o 
  -1   3   8        4.34        4.93      5.39 o 
   0   3   8       33.84       36.84      6.01 o 
   1   3   8       23.94       22.33      5.29 o 
   2   3   8        0.63       -1.28      5.04 o 
   3   3   8       42.45       46.37      6.20 o 
   4   3   8        1.59        0.53      5.72 o 
   5   3   8      224.04      192.00      9.27 o 
   6   3   8       17.62       17.29      6.74 o 
   7   3   8      165.15      141.71     16.03 o 
   8   3   8       18.47       22.33      9.76 o 
   9   3   8        0.51       -2.39      8.14 o 
  10   3   8        9.22       11.49     25.37 o 
  11   3   8        0.35       -1.53     19.89 o 
 -14   4   8       14.50       11.24     10.22 o 
 -13   4   8        0.13       -0.12      9.12 o 
 -12   4   8       39.83       43.04      9.64 o 
 -11   4   8        8.40        8.56     11.42 o 
 -10   4   8       57.43       50.93     12.07 o 
  -9   4   8      143.08      149.04     12.53 o 
  -8   4   8       95.55       85.99     11.61 o 
  -7   4   8        0.30        7.00      9.35 o 
  -6   4   8       66.94       72.26      9.83 o 
  -5   4   8      349.11      350.65     11.27 o 
  -4   4   8       47.35       47.53      6.74 o 
  -3   4   8      464.00      378.16     64.61 o 
  -2   4   8      122.12      124.21     12.44 o 
  -1   4   8        1.86        2.69      6.03 o 
   0   4   8       90.40       88.39      5.72 o 
   1   4   8       49.39       50.42      6.43 o 
   2   4   8       27.38       36.20      6.54 o 
   3   4   8       66.40       77.77      9.81 o 
   4   4   8      121.52      117.73     20.10 o 
   5   4   8      101.15      109.23     16.27 o 
   6   4   8        4.39        2.98      5.13 o 
   7   4   8       42.93       51.12     13.16 o 
   8   4   8        6.69       11.28      8.48 o 
   9   4   8       11.79       16.08     17.59 o 
  10   4   8       30.77       39.69     19.44 o 
 -13   5   8       15.45       22.63     16.27 o 
 -12   5   8        0.05        3.59     17.51 o 
 -11   5   8       33.84       34.08     14.26 o 
 -10   5   8        0.41       -5.57     12.30 o 
  -9   5   8       30.53       32.23     15.52 o 
  -8   5   8      272.04      272.80     21.06 o 
  -7   5   8       63.16       57.72     10.87 o 
  -6   5   8        3.47        4.88      7.08 o 
  -5   5   8      111.09      103.42      9.76 o 
  -4   5   8       37.07       41.34      7.08 o 
  -3   5   8       29.54       27.20      8.23 o 
  -2   5   8        2.88        4.84      8.44 o 
  -1   5   8       35.59       40.71      7.69 o 
   0   5   8       22.58       22.37      5.38 o 
   1   5   8        5.87        3.63      5.58 o 
   2   5   8       13.77        7.24      8.51 o 
   3   5   8        8.93        8.53      7.59 o 
   4   5   8        6.77       10.05      5.04 o 
   5   5   8       14.91       14.67      5.93 o 
   6   5   8        2.24        0.07      5.86 o 
   7   5   8        8.47       16.75     11.01 o 
   8   5   8        0.00       -0.27      8.98 o 
   9   5   8       57.48       55.34     18.19 o 
 -12   6   8        0.96        3.83     25.84 o 
 -11   6   8       21.68       28.68     16.10 o 
 -10   6   8        5.05        8.82     13.33 o 
  -9   6   8       54.87       53.75     14.33 o 
  -8   6   8        1.04        4.39     13.88 o 
  -7   6   8        6.84        0.24     10.32 o 
  -6   6   8        2.12        8.02     13.33 o 
  -5   6   8       24.61       25.90      8.58 o 
  -4   6   8        0.03        0.32      8.99 o 
  -3   6   8       57.67       58.39      9.91 o 
  -2   6   8        3.97        3.82      7.13 o 
  -1   6   8       24.69       25.28      7.61 o 
   0   6   8        0.12        3.75      8.91 o 
   1   6   8        1.52        0.84      8.62 o 
   2   6   8        0.63        4.56      6.93 o 
   3   6   8        0.56        3.05      8.04 o 
   4   6   8        0.62        0.79      7.23 o 
   5   6   8        0.34        0.35      6.76 o 
   6   6   8        0.16        5.07      6.45 o 
   7   6   8        2.34        0.71     17.71 o 
   8   6   8        4.06        6.70     17.23 o 
  -9   7   8       27.13       25.96     17.70 o 
  -8   7   8        0.07        8.72     11.42 o 
  -7   7   8        6.93        5.54     11.68 o 
  -6   7   8        0.09       10.13     11.11 o 
  -5   7   8        1.83       -2.39      9.48 o 
  -4   7   8       13.77       14.27     11.63 o 
  -3   7   8        9.08        7.25      8.68 o 
  -2   7   8        0.26        2.39     10.92 o 
  -1   7   8        1.38       -0.24      8.46 o 
   0   7   8        2.52       -4.44      8.84 o 
   1   7   8        0.61        2.87      7.78 o 
   2   7   8        0.00        9.54     10.07 o 
   3   7   8        0.85        9.49      8.59 o 
   4   7   8        4.03        0.21      7.13 o 
   5   7   8       13.76       11.29      8.24 o 
  -5   8   8       85.99       88.39     16.28 o 
  -4   8   8        3.19        0.05     10.12 o 
  -3   8   8       11.74        8.93      8.97 o 
  -2   8   8        0.36        2.57     10.71 o 
  -1   8   8        1.00       13.88     16.27 o 
   0   8   8        3.42        3.40     12.38 o 
   1   8   8        2.16        6.22     13.88 o 
   2   8   8        7.86        8.61     23.45 o 
 -15   1   9        0.58        2.59      9.66 o 
 -14   1   9       52.82       52.94      8.72 o 
 -13   1   9      115.52      112.91      8.98 o 
 -12   1   9       41.23       37.89      9.28 o 
 -11   1   9        6.16        7.83     10.07 o 
 -10   1   9        0.00        0.31      6.63 o 
  -9   1   9        0.28        0.82      5.74 o 
  -8   1   9       14.10       18.27      8.84 o 
  -7   1   9       75.91       79.61      9.03 o 
  -6   1   9       57.30       55.24     10.66 o 
  -5   1   9       37.91       47.50     10.28 o 
  -4   1   9      132.41      144.46     10.69 o 
  -3   1   9      129.18      129.55      8.92 o 
  -2   1   9        6.66        0.89      6.89 o 
  -1   1   9       49.56       51.92      4.01 o 
   0   1   9      405.81      394.91      8.85 o 
   1   1   9       44.79       43.32      3.88 o 
   2   1   9      204.98      194.41      7.01 o 
   3   1   9      409.27      431.19     14.10 o 
   4   1   9        1.52        2.62      3.88 o 
   5   1   9        4.23        1.99      4.22 o 
   6   1   9       15.89       11.31      4.63 o 
   7   1   9        4.35        0.24      6.70 o 
   8   1   9        7.19       10.11     17.84 o 
   9   1   9       14.59       14.59     14.88 o 
  10   1   9        0.48        5.96     16.73 o 
  11   1   9        0.02        0.74     23.70 o 
 -15   2   9        0.37        8.56     11.11 o 
 -14   2   9        0.47       -1.75     10.18 o 
 -13   2   9       27.17       24.18      9.11 o 
 -12   2   9       99.23      101.03     11.01 o 
 -11   2   9        5.26       -0.95      8.60 o 
 -10   2   9        1.85        4.14      6.99 o 
  -9   2   9        0.00       -3.15      9.05 o 
  -8   2   9       76.26       82.89     10.08 o 
  -7   2   9      101.01      105.87      7.34 o 
  -6   2   9        5.06        8.39      7.75 o 
  -5   2   9      193.16      218.08      9.57 o 
  -4   2   9       70.42       67.53      8.14 o 
  -3   2   9        3.04        0.96      8.14 o 
  -2   2   9        0.31       -0.22      7.08 o 
  -1   2   9       25.09       23.14      6.45 o 
   0   2   9       23.88       23.03      7.76 o 
   1   2   9        1.60        1.44     11.96 o 
   2   2   9       10.54       10.40      6.65 o 
   3   2   9       20.32       24.21      6.50 o 
   4   2   9       82.31       80.59      5.63 o 
   5   2   9       18.62       21.74      5.46 o 
   6   2   9       17.95       19.00      7.08 o 
   7   2   9        1.75        4.55      7.92 o 
   8   2   9        1.66        3.09     11.74 o 
   9   2   9        2.33       -0.25     11.26 o 
  10   2   9        5.49       -0.59     18.05 o 
  11   2   9        0.11        3.83     18.60 o 
 -15   3   9        1.87       -2.14     17.71 o 
 -14   3   9        0.21       -6.27     12.28 o 
 -13   3   9        5.21        8.65     12.03 o 
 -12   3   9       70.78       78.32      9.40 o 
 -11   3   9       54.74       45.40     13.78 o 
 -10   3   9       47.69       36.93      9.54 o 
  -9   3   9       18.92       18.50      9.17 o 
  -8   3   9       12.52       15.44      9.35 o 
  -7   3   9        8.01        8.04     12.61 o 
  -6   3   9       50.09       48.10     12.27 o 
  -5   3   9       40.06       43.74      8.76 o 
  -4   3   9       52.36       50.01      7.82 o 
  -3   3   9        0.04        3.29      7.39 o 
  -2   3   9       17.27       22.73      9.98 o 
  -1   3   9        0.28        1.87      6.70 o 
   0   3   9       30.17       29.19      9.09 o 
   1   3   9        8.93       11.49      4.06 o 
   2   3   9        0.07        2.58      5.57 o 
   3   3   9      181.06      130.79     39.24 o 
   4   3   9       40.24       29.96      5.22 o 
   5   3   9       30.70       30.39      5.29 o 
   6   3   9       49.89       47.10     12.20 o 
   7   3   9        0.91        0.41      8.00 o 
   8   3   9        0.03       -0.25      9.21 o 
   9   3   9        1.69        8.52     18.26 o 
  10   3   9       18.01       24.89     29.19 o 
 -14   4   9        0.47        0.17     12.57 o 
 -13   4   9        0.19        1.44     12.54 o 
 -12   4   9        4.49       13.34     10.47 o 
 -11   4   9        0.23        1.38     11.67 o 
 -10   4   9        5.82        8.20     11.51 o 
  -9   4   9       36.24       45.36     10.58 o 
  -8   4   9       31.45       26.48      9.60 o 
  -7   4   9       93.58       89.37     13.86 o 
  -6   4   9       20.79       25.35     11.71 o 
  -5   4   9      195.15      190.96     11.96 o 
  -4   4   9        1.12        4.49      8.62 o 
  -3   4   9       16.97       11.71      5.72 o 
  -2   4   9        5.25        7.25      5.86 o 
  -1   4   9        5.39        4.70      5.72 o 
   0   4   9       35.69       35.70      6.93 o 
   1   4   9       11.98       19.16      8.44 o 
   2   4   9      110.72      109.12      9.57 o 
   3   4   9       38.20       36.61     10.15 o 
   4   4   9       23.89       23.73      4.49 o 
   5   4   9        0.44        0.98      6.19 o 
   6   4   9        4.98        6.10     10.23 o 
   7   4   9       16.61       13.17      8.48 o 
   8   4   9        0.03        2.61      8.93 o 
   9   4   9       17.99       16.42     15.32 o 
 -13   5   9       11.75       16.43      9.94 o 
 -12   5   9        2.50        1.16     11.17 o 
 -11   5   9        0.19       -0.59     12.68 o 
 -10   5   9        3.03        1.79     16.75 o 
  -9   5   9       12.16       10.57     12.03 o 
  -8   5   9        2.86        2.78     11.95 o 
  -7   5   9        8.89       -6.22     21.06 o 
  -6   5   9        9.61        7.77     10.22 o 
  -5   5   9       45.36       41.07      9.30 o 
  -4   5   9       16.49       11.57      7.42 o 
  -3   5   9        5.70        0.95      6.22 o 
  -2   5   9        0.83       -1.53     10.18 o 
  -1   5   9       14.45       14.43      6.78 o 
   0   5   9        4.44        8.42     11.33 o 
   1   5   9       92.68       86.35      7.76 o 
   2   5   9       21.51       16.69      6.32 o 
   3   5   9       19.89       20.09      8.39 o 
   4   5   9       52.31       51.44      8.38 o 
   5   5   9        0.18        5.58      5.52 o 
   6   5   9       27.77       43.71     16.57 o 
   7   5   9        0.53        2.27     12.28 o 
   8   5   9       15.88       25.52     14.64 o 
 -11   6   9        2.36        3.83     15.31 o 
 -10   6   9       20.37        5.74     23.45 o 
  -9   6   9        0.53        3.61     18.94 o 
  -8   6   9       18.33       23.26     13.54 o 
  -7   6   9        0.11        6.22     11.69 o 
  -6   6   9        0.30        2.17     11.92 o 
  -5   6   9        7.56        0.84     11.80 o 
  -4   6   9        2.45       -0.23      8.29 o 
  -3   6   9       15.57       15.03     11.15 o 
  -2   6   9        0.66       -4.97      6.54 o 
  -1   6   9        0.02        3.64      7.76 o 
   0   6   9        1.26        3.35      7.76 o 
   1   6   9        5.03        2.39      7.56 o 
   2   6   9        0.18       -1.70      8.28 o 
   3   6   9        0.40        0.63      9.64 o 
   4   6   9       40.44       38.20      7.24 o 
   5   6   9       10.19       14.60     10.43 o 
   6   6   9        0.79       10.05     14.84 o 
  -8   7   9       12.49       24.34     14.71 o 
  -7   7   9        0.09        2.80     10.90 o 
  -6   7   9        2.24        6.15      9.19 o 
  -5   7   9       23.62       25.52     10.71 o 
  -4   7   9        2.31        6.03     10.66 o 
  -3   7   9        6.78       11.89     11.33 o 
  -2   7   9       11.11        8.81     11.95 o 
  -1   7   9        0.34       -3.83      9.81 o 
   0   7   9        0.66        9.57      9.42 o 
   1   7   9        3.77        3.08      8.04 o 
   2   7   9        1.11       -1.29      7.76 o 
   3   7   9        0.00        2.58      8.74 o 
   4   7   9        3.07        4.17      8.04 o 
 -15   0  10      125.97      123.95     25.37 o 
 -14   0  10       10.01       18.67     12.44 o 
 -13   0  10        0.30       -1.44     22.97 o 
 -12   0  10       54.01       51.69     21.54 o 
 -11   0  10       26.85       21.06      8.14 o 
 -10   0  10       80.13       76.57      7.66 o 
  -9   0  10      237.80      256.52     20.10 o 
  -8   0  10        9.96       25.84     17.23 o 
  -7   0  10       82.25       76.57      6.22 o 
  -6   0  10      117.08      131.61     16.27 o 
  -5   0  10        0.36      -10.53     15.31 o 
  -4   0  10        2.20       -0.96      4.79 o 
  -3   0  10        0.09        0.00      6.22 o 
  -2   0  10       63.20       47.38      9.57 o 
  -1   0  10      742.12      701.61     14.36 o 
   0   0  10     1249.04     1223.28     34.46 o 
   1   0  10      157.32      160.81      6.70 o 
   2   0  10       46.27       41.16      5.74 o 
   3   0  10       46.38       38.29      7.66 o 
   4   0  10       36.36       33.02     10.53 o 
   5   0  10       47.65       40.20      6.22 o 
   6   0  10        8.30        3.83      8.61 o 
   7   0  10       22.93       18.67     20.10 o 
   8   0  10       13.33       -0.96     21.06 o 
  10   0  10        0.46      -10.05     25.84 o 
 -15   1  10       32.23       28.85     15.38 o 
 -14   1  10       57.57       43.18     10.15 o 
 -13   1  10        5.83        3.71      8.62 o 
 -12   1  10        2.90        9.89      8.24 o 
 -11   1  10       32.09       21.86      7.70 o 
 -10   1  10        0.00        8.66     13.86 o 
  -9   1  10        0.35        6.70     13.88 o 
  -8   1  10       54.58       42.03     13.03 o 
  -7   1  10       17.31       12.62     11.49 o 
  -6   1  10        7.13        5.24      9.12 o 
  -5   1  10        2.24        8.46      6.85 o 
  -4   1  10       14.24        9.64      9.80 o 
  -3   1  10      250.96      241.94     16.51 o 
  -2   1  10       84.42       83.58      7.52 o 
  -1   1  10      926.18      949.67     15.06 o 
   0   1  10       31.85       31.12      5.08 o 
   1   1  10      144.23      143.39      5.17 o 
   2   1  10      204.18      207.67      6.06 o 
   3   1  10       87.08       96.05      5.39 o 
   4   1  10      261.23      235.94     22.25 o 
   5   1  10        9.07        9.89      7.28 o 
   6   1  10       24.08        3.75      8.85 o 
   7   1  10       17.93       13.40     13.87 o 
   8   1  10        4.40       -1.44     22.02 o 
   9   1  10        0.21       -1.63     16.23 o 
  10   1  10        1.74       -2.43     17.90 o 
 -15   2  10        0.58       11.40      9.64 o 
 -14   2  10       36.07       26.01     14.48 o 
 -13   2  10       63.13       50.26     15.79 o 
 -12   2  10       21.33       18.59      8.75 o 
 -11   2  10        0.17        0.18     11.38 o 
 -10   2  10        8.07        3.01      9.71 o 
  -9   2  10        7.20        2.40      9.03 o 
  -8   2  10       65.34       45.37     11.15 o 
  -7   2  10       78.30       86.72     14.02 o 
  -6   2  10      168.51      154.53     16.27 o 
  -5   2  10       13.97       16.40     11.64 o 
  -4   2  10       31.28       29.22     11.15 o 
  -3   2  10        0.38        1.28     10.62 o 
  -2   2  10      756.57      761.86     44.27 o 
  -1   2  10        2.54        3.99      9.30 o 
   0   2  10      131.92      135.01      8.96 o 
   1   2  10      245.35      239.06     10.53 o 
   2   2  10        0.95        3.41      8.94 o 
   3   2  10       61.49       39.84      8.61 o 
   4   2  10      345.19      314.83      9.54 o 
   5   2  10       41.58       25.51      8.61 o 
   6   2  10       50.97       49.47     12.95 o 
   7   2  10        2.12        1.64      8.00 o 
   8   2  10        1.17       -6.22     20.58 o 
   9   2  10        0.63        2.38     16.39 o 
  10   2  10        0.73       -1.90     18.24 o 
 -14   3  10        4.47        7.25     12.74 o 
 -13   3  10       11.33       19.46     13.61 o 
 -12   3  10       33.58       39.55      9.54 o 
 -11   3  10       32.45       30.22     11.71 o 
 -10   3  10       10.20       11.20      9.56 o 
  -9   3  10        7.87        7.52      8.16 o 
  -8   3  10       38.65       47.83     14.45 o 
  -7   3  10       37.64       36.77      9.48 o 
  -6   3  10      183.30      173.69     13.64 o 
  -5   3  10       10.72       12.02      8.62 o 
  -4   3  10       36.23       36.86      8.62 o 
  -3   3  10      105.68      120.00     10.96 o 
  -2   3  10       14.74       10.99     10.66 o 
  -1   3  10       67.59       57.93     10.47 o 
   0   3  10       23.01       19.64      5.24 o 
   1   3  10       10.37        4.29      5.13 o 
   2   3  10        1.66        2.22      6.19 o 
   3   3  10       14.02       11.73      5.38 o 
   4   3  10        8.87        6.00      8.25 o 
   5   3  10       33.45       34.21      7.18 o 
   6   3  10        5.78       10.40      9.80 o 
   7   3  10        0.12       -0.91      8.07 o 
   8   3  10       11.93        7.35     22.60 o 
   9   3  10        3.98        2.87     27.28 o 
 -13   4  10        0.10       -1.22     12.46 o 
 -12   4  10        0.00        5.11     18.44 o 
 -11   4  10        8.04        4.53     13.62 o 
 -10   4  10        0.90       -8.14     12.92 o 
  -9   4  10       63.36       52.20     15.56 o 
  -8   4  10       10.75       14.84     20.58 o 
  -7   4  10       11.44       14.36     14.69 o 
  -6   4  10       31.24       26.91     11.83 o 
  -5   4  10        7.29       11.02      9.17 o 
  -4   4  10       16.10       14.99      8.52 o 
  -3   4  10        5.43        7.72     10.92 o 
  -2   4  10       65.14       57.99      6.94 o 
  -1   4  10       95.08       77.67      8.04 o 
   0   4  10      121.37      113.86      6.50 o 
   1   4  10        6.93        5.20      6.88 o 
   2   4  10       47.09       45.75      7.66 o 
   3   4  10       10.71       11.11      6.25 o 
   4   4  10       27.72       27.73      8.71 o 
   5   4  10       17.05       17.43      9.93 o 
   6   4  10        2.50        2.96      8.91 o 
   7   4  10        0.55        0.67     10.78 o 
   8   4  10        1.34       11.01     26.80 o 
 -12   5  10        2.70        3.23     14.49 o 
 -11   5  10        0.22       -1.07     18.60 o 
 -10   5  10       15.69       13.35     11.80 o 
  -9   5  10        0.01        5.92     12.31 o 
  -8   5  10       15.21       15.55     15.91 o 
  -7   5  10        4.23       -2.43     10.51 o 
  -6   5  10        2.32        0.00     13.40 o 
  -5   5  10       44.83       52.88     11.23 o 
  -4   5  10        1.18       -4.04     10.87 o 
  -3   5  10       77.91       83.79     31.83 o 
  -2   5  10       19.45       12.74      7.93 o 
  -1   5  10       43.95       46.57     12.92 o 
   0   5  10        0.93        5.03      7.13 o 
   1   5  10        3.80        3.72      5.86 o 
   2   5  10       77.87       86.49     12.92 o 
   3   5  10        4.64        6.36      6.64 o 
   4   5  10       50.12       45.42      7.35 o 
   5   5  10       22.14       26.86      9.29 o 
   6   5  10        5.12        8.46     12.41 o 
   7   5  10        0.01        3.73     15.93 o 
 -10   6  10       15.66       11.49     27.28 o 
  -9   6  10       13.83        2.52     18.94 o 
  -8   6  10        0.30        2.72     18.10 o 
  -7   6  10        6.87        4.31     17.26 o 
  -6   6  10        0.44        4.99     17.99 o 
  -5   6  10       11.11       11.96      9.83 o 
  -4   6  10        4.50       12.40      8.96 o 
  -3   6  10        2.17        3.97     15.71 o 
  -2   6  10        0.57        4.44     11.20 o 
  -1   6  10        4.09        6.49      7.90 o 
   0   6  10        0.01        2.46     13.68 o 
   1   6  10        2.13        4.07     10.89 o 
   2   6  10       32.29       46.27     13.83 o 
   3   6  10        1.83        5.74      7.52 o 
   4   6  10       10.70        6.75      9.92 o 
   5   6  10        3.07        9.57     12.92 o 
  -7   7  10        0.10        4.53     14.16 o 
  -6   7  10        0.47        4.79     13.21 o 
  -5   7  10        0.06        3.89     10.71 o 
  -4   7  10        0.98        1.11     14.93 o 
  -3   7  10       25.14       26.59     10.46 o 
  -2   7  10       12.07       13.95     11.78 o 
  -1   7  10       11.37       12.20      9.88 o 
   0   7  10        0.00        4.76      9.64 o 
   1   7  10        2.96       11.56      7.42 o 
   2   7  10        8.12        5.74      9.60 o 
 -14   1  11        0.35       -1.88     13.41 o 
 -13   1  11        3.65       10.32     11.25 o 
 -12   1  11        1.91        6.70      7.24 o 
 -11   1  11       62.07       55.42      8.96 o 
 -10   1  11        0.09        3.38     10.77 o 
  -9   1  11       26.41       26.84      8.21 o 
  -8   1  11       35.00       43.06      9.91 o 
  -7   1  11        3.48        1.62      9.17 o 
  -6   1  11        0.28       -7.82     11.83 o 
  -5   1  11       21.70       20.26      7.66 o 
  -4   1  11       64.83       77.95     11.83 o 
  -3   1  11      134.75      135.15     10.77 o 
  -2   1  11      147.49      154.29     13.88 o 
  -1   1  11       88.05       83.90      7.22 o 
   0   1  11       36.06       33.09      6.09 o 
   1   1  11       12.29       13.12      5.39 o 
   2   1  11        0.64        2.22      5.31 o 
   3   1  11       32.01       26.12      5.29 o 
   4   1  11       33.70       33.15      7.61 o 
   5   1  11        1.47        1.58      4.61 o 
   6   1  11        8.49        2.53      7.13 o 
   7   1  11        4.26       12.45     19.13 o 
   8   1  11        4.55       -2.17     15.89 o 
   9   1  11        1.72       -1.91     23.93 o 
 -14   2  11       20.68       11.56     10.50 o 
 -13   2  11        3.81        7.37      8.85 o 
 -12   2  11        5.33        0.79     10.66 o 
 -11   2  11        0.01        0.86     10.23 o 
 -10   2  11       26.22       26.48      9.42 o 
  -9   2  11       25.97       25.98      9.89 o 
  -8   2  11       27.65       32.36     12.22 o 
  -7   2  11      100.03      109.19     10.40 o 
  -6   2  11        0.32        0.60     10.51 o 
  -5   2  11        6.56        8.71     10.00 o 
  -4   2  11       48.85       50.25     17.71 o 
  -3   2  11      181.11      215.06     25.13 o 
  -2   2  11       13.81        8.57     10.99 o 
  -1   2  11       13.68       16.02      9.98 o 
   0   2  11        3.46        0.93      7.02 o 
   1   2  11        3.78        9.03      6.80 o 
   2   2  11       15.55       21.11      9.47 o 
   3   2  11       36.10       32.21      5.24 o 
   4   2  11        0.06        1.48      5.24 o 
   5   2  11       26.12       23.61      5.98 o 
   6   2  11       17.53       12.69      7.90 o 
   7   2  11        7.68        5.63     15.26 o 
   8   2  11        0.66        4.84     16.01 o 
   9   2  11        6.83       -0.96     26.32 o 
 -13   3  11        0.03        9.82     13.51 o 
 -12   3  11        2.66       -1.14     13.98 o 
 -11   3  11        0.91        0.93      9.26 o 
 -10   3  11       14.62       13.67      9.12 o 
  -9   3  11        0.08        2.13      8.94 o 
  -8   3  11       18.65       17.88     10.65 o 
  -7   3  11       24.53       24.07     10.22 o 
  -6   3  11        6.93        2.39     11.96 o 
  -5   3  11       42.36       45.19     11.38 o 
  -4   3  11      160.08      171.41     13.34 o 
  -3   3  11        2.74       -4.92      8.98 o 
  -2   3  11       12.12       12.27     11.83 o 
  -1   3  11        4.76        5.98      9.88 o 
   0   3  11        4.79        7.18     10.81 o 
   1   3  11       23.39       22.07      9.74 o 
   2   3  11        1.37        1.56      7.39 o 
   3   3  11        0.09       -3.51      6.20 o 
   4   3  11        0.44        9.97      7.59 o 
   5   3  11        4.50       14.06     14.50 o 
   6   3  11        6.07        7.08     11.58 o 
   7   3  11        0.37       11.30     17.09 o 
   8   3  11        2.78        8.43     19.10 o 
 -12   4  11       12.06       -4.51     24.65 o 
 -11   4  11        0.06       -3.90     15.48 o 
  -9   4  11        0.17       -4.79     15.79 o 
  -8   4  11       87.31       94.93     12.57 o 
  -7   4  11        5.36        4.21     12.88 o 
  -6   4  11        2.03        9.25     10.94 o 
  -5   4  11       73.15       63.33     12.44 o 
  -4   4  11        4.25        2.20      9.28 o 
  -3   4  11        7.54        1.44     10.15 o 
  -2   4  11        7.72       10.71      9.17 o 
  -1   4  11        8.09       11.27      8.47 o 
   0   4  11       32.83       25.65     11.96 o 
   1   4  11       12.99       14.28      6.54 o 
   2   4  11        0.95        4.51      6.80 o 
   3   4  11        0.70        0.06      6.76 o 
   4   4  11        2.46        7.66      9.57 o 
   5   4  11        3.41       11.87     16.29 o 
   6   4  11        3.36        9.23     11.17 o 
   7   4  11        3.67       -0.09     11.68 o 
 -11   5  11        6.42        5.54     13.13 o 
 -10   5  11        3.63        9.76     14.69 o 
  -9   5  11        2.06        5.03     17.94 o 
  -8   5  11        7.25        1.88     13.81 o 
  -7   5  11        6.29       10.23     11.69 o 
  -6   5  11       21.24       24.66     13.70 o 
  -5   5  11        2.25        5.06     11.67 o 
  -4   5  11       11.12       15.29     12.92 o 
  -3   5  11       17.32       15.16      9.42 o 
  -2   5  11       93.12       88.10     19.38 o 
  -1   5  11        3.71       -2.71      8.56 o 
   0   5  11       17.20        5.16      7.22 o 
   1   5  11        0.28       -0.54      6.95 o 
   2   5  11       15.72       16.05      7.27 o 
   3   5  11        5.27        6.28      7.51 o 
   4   5  11        1.32        4.87      8.58 o 
   5   5  11       10.62        8.61     10.53 o 
   6   5  11        1.79        8.02     11.04 o 
  -9   6  11        0.20       10.99     15.76 o 
  -8   6  11        2.21        0.61     19.74 o 
  -7   6  11        0.34        3.26     19.44 o 
  -6   6  11        5.42        5.85     17.76 o 
  -5   6  11        9.20        5.14     12.12 o 
  -4   6  11       10.24        9.14     13.77 o 
  -3   6  11       19.04       29.28      9.19 o 
  -2   6  11        0.30        1.85     10.46 o 
  -1   6  11        7.28       11.85      8.12 o 
   0   6  11        2.99       -3.25      9.88 o 
   1   6  11        1.02        7.18     11.08 o 
   2   6  11        1.62        0.93      7.27 o 
   3   6  11       19.66       18.03      8.84 o 
  -4   7  11        5.07        1.67     12.13 o 
  -3   7  11        0.07       -1.74     14.47 o 
  -2   7  11        0.01      -13.20     19.46 o 
  -1   7  11        0.32       12.92     17.23 o 
 -14   0  12        0.06       -4.31     17.71 o 
 -13   0  12       17.91       10.05     12.92 o 
 -12   0  12        3.62       -6.22     13.88 o 
 -11   0  12        6.72       10.53     23.45 o 
  -9   0  12       13.60       10.05     22.02 o 
  -8   0  12       51.47       54.08     21.54 o 
  -7   0  12        6.23        0.48      6.70 o 
  -6   0  12       21.46       10.53      8.61 o 
  -5   0  12       12.35       11.01      6.70 o 
  -4   0  12        8.77        6.22      8.61 o 
  -3   0  12      726.05      686.30     29.67 o 
  -2   0  12      179.92      163.68     13.88 o 
   1   0  12      182.13      181.86     11.49 o 
   2   0  12        2.03        8.14      5.74 o 
   3   0  12       66.64       65.09     11.49 o 
   4   0  12       49.74       40.20     11.01 o 
   5   0  12       13.28       17.23     10.53 o 
   6   0  12        2.29        8.14     20.58 o 
   7   0  12        5.11       22.02     22.49 o 
   8   0  12        4.51       17.23     24.89 o 
 -14   1  12        0.01        4.91     13.94 o 
 -13   1  12        0.26       -3.98     14.71 o 
 -12   1  12        1.54        3.62     11.25 o 
 -11   1  12        0.65        3.45     16.54 o 
 -10   1  12        0.14        4.77     15.71 o 
  -9   1  12       21.17       23.28      7.35 o 
  -8   1  12        1.49       10.55     14.36 o 
  -7   1  12       68.98       71.57      9.33 o 
  -6   1  12        1.28        3.91      8.90 o 
  -5   1  12       12.56       10.83     13.52 o 
  -4   1  12       86.40       85.61     10.77 o 
  -3   1  12      166.45      149.91     14.84 o 
  -2   1  12       86.95       89.03      7.66 o 
  -1   1  12       42.49       36.97      6.22 o 
   0   1  12        3.37        9.38      6.33 o 
   1   1  12       74.28       71.52      7.32 o 
   2   1  12       20.76       21.89      6.29 o 
   3   1  12       24.49       24.85      6.20 o 
   4   1  12       58.98       51.04      8.62 o 
   5   1  12       14.87       14.62     13.36 o 
   6   1  12        2.03        5.52     18.98 o 
   7   1  12       27.60       34.03     15.86 o 
   8   1  12       10.91        9.97     17.07 o 
 -13   2  12        1.26        6.63     13.41 o 
 -12   2  12        0.62       -2.32      9.40 o 
 -11   2  12        3.36       -7.44     11.47 o 
 -10   2  12        1.92        0.58      9.05 o 
  -9   2  12        4.77        2.12     15.86 o 
  -8   2  12       10.20        9.81     13.91 o 
  -7   2  12        3.27        5.10      9.85 o 
  -6   2  12      267.42      261.07     17.95 o 
  -5   2  12      141.28      145.90     13.76 o 
  -4   2  12       78.54       80.40     14.20 o 
  -3   2  12        1.79        5.92     10.53 o 
  -2   2  12      166.97      167.49     13.49 o 
  -1   2  12       27.70       29.16      7.69 o 
   0   2  12        7.99       10.88      5.51 o 
   1   2  12       69.82       81.62      6.25 o 
   2   2  12       11.99       12.32      5.38 o 
   3   2  12        0.92        2.79      6.20 o 
   4   2  12        0.22       -0.02      5.24 o 
   5   2  12        5.09        6.89      9.33 o 
   6   2  12       26.70       37.59     15.05 o 
   7   2  12        0.01        6.22     21.54 o 
 -13   3  12        0.00        3.83     13.88 o 
 -12   3  12       16.03       22.02     11.29 o 
 -11   3  12       10.02        6.94     11.84 o 
 -10   3  12        7.63        0.32     13.03 o 
  -9   3  12       86.07       84.68     15.58 o 
  -8   3  12        3.87        6.54     11.13 o 
  -7   3  12      364.59      368.21     23.45 o 
  -6   3  12        0.13       11.49     22.97 o 
  -5   3  12       13.73        8.77     14.65 o 
  -4   3  12       14.93       16.55     14.17 o 
  -3   3  12       87.19       83.52     13.68 o 
  -2   3  12       86.56       82.80     18.67 o 
  -1   3  12       48.08       44.75     12.52 o 
   0   3  12       48.24       50.73     16.27 o 
   1   3  12        8.70        4.70      9.64 o 
   2   3  12        7.42       10.16     10.62 o 
   3   3  12       10.69       12.52      8.12 o 
   4   3  12        0.38       13.67     12.10 o 
   5   3  12        2.66        4.31     23.93 o 
   6   3  12       16.72        9.97     12.12 o 
   7   3  12        1.45       21.54     27.28 o 
 -11   4  12        7.73        7.68     20.81 o 
 -10   4  12        8.14       10.51     15.21 o 
  -9   4  12        0.20       -2.59     12.92 o 
  -8   4  12        1.87       -0.45     12.61 o 
  -7   4  12       37.17       41.50     15.05 o 
  -6   4  12        9.38        9.94     14.24 o 
  -5   4  12        3.32        6.59     19.39 o 
  -4   4  12        2.20       -0.14     13.55 o 
  -3   4  12       27.14       21.81     10.34 o 
  -2   4  12       33.33       34.02      8.95 o 
  -1   4  12        2.38        4.28      9.54 o 
   0   4  12       11.66       16.38      9.23 o 
   1   4  12        2.05       21.72     12.47 o 
   2   4  12        7.81        8.44     12.06 o 
   3   4  12        5.16        8.14      6.88 o 
   4   4  12        0.93       -1.03      9.72 o 
   5   4  12        0.04        6.64     10.89 o 
   6   4  12       13.29        8.50     12.71 o 
 -10   5  12       11.77       12.48     15.57 o 
  -9   5  12       14.53       22.91     15.21 o 
  -8   5  12       17.62        4.98     13.24 o 
  -7   5  12       15.86       11.45     13.48 o 
  -6   5  12        1.84       14.36     12.92 o 
  -5   5  12        2.26        3.77     16.41 o 
  -4   5  12        2.97        6.52     15.89 o 
  -3   5  12        5.47        7.45     12.46 o 
  -2   5  12        0.20        0.31      9.89 o 
  -1   5  12        0.44        8.72     15.03 o 
   0   5  12        0.02        3.30      7.95 o 
   1   5  12       12.21       14.36     11.96 o 
   2   5  12        2.64        1.06      8.68 o 
   3   5  12       11.08       11.09      9.03 o 
   4   5  12       13.39       11.49     11.96 o 
  -7   6  12       18.39       23.17     16.73 o 
  -6   6  12        3.64       11.55     14.04 o 
  -5   6  12       17.51       19.38     18.95 o 
  -4   6  12       20.19       22.49     14.84 o 
  -3   6  12        2.49        3.79     11.94 o 
  -2   6  12        2.65       15.88     17.41 o 
  -1   6  12        1.09        3.46      9.72 o 
   0   6  12        0.64        3.82     17.07 o 
   1   6  12        1.14       -1.68      9.81 o 
 -13   1  13        0.52       -5.74     30.15 o 
 -12   1  13       10.48        8.58     14.16 o 
 -11   1  13        0.05        6.08     15.57 o 
 -10   1  13       14.49       17.71     17.07 o 
  -9   1  13       15.34       13.94     11.32 o 
  -8   1  13       10.83        3.46      9.93 o 
  -7   1  13        6.89       -5.74     22.02 o 
  -6   1  13        1.94        2.82     14.36 o 
  -5   1  13       73.52       61.48      9.37 o 
  -4   1  13        0.13        2.12      5.24 o 
  -3   1  13       28.98       28.97     11.73 o 
  -2   1  13        0.66        4.94      7.22 o 
  -1   1  13       33.54       30.66      8.38 o 
   0   1  13        4.33        4.95      7.56 o 
   1   1  13       16.18       15.64      5.24 o 
   2   1  13       36.88       34.46      5.86 o 
   3   1  13        0.03        0.35      5.65 o 
   4   1  13        2.96        0.18      8.25 o 
   5   1  13        6.06        3.83     18.27 o 
   6   1  13        3.51       -3.77     15.52 o 
 -12   2  13        1.49        7.45     14.71 o 
 -11   2  13        2.48       11.99     18.26 o 
 -10   2  13        1.21        2.22      8.16 o 
  -9   2  13        0.02        0.80     11.56 o 
  -8   2  13       13.14       10.43     16.35 o 
  -7   2  13        1.21        4.81     13.88 o 
  -6   2  13       45.48       52.98     11.58 o 
  -5   2  13       12.37        9.53     15.40 o 
  -4   2  13        0.07        4.95     14.02 o 
  -3   2  13        5.69        8.58     11.07 o 
  -2   2  13        8.30       13.70      7.01 o 
  -1   2  13        0.98        5.67      9.60 o 
   0   2  13        5.97        7.20      6.25 o 
   1   2  13        2.65       12.77     10.12 o 
   2   2  13       18.33       15.03      6.67 o 
   3   2  13        2.63        6.43      6.25 o 
   4   2  13        5.45        5.46      8.38 o 
   5   2  13        4.04        2.97     14.49 o 
 -11   3  13        6.95       19.70     19.28 o 
 -10   3  13        2.43       -7.11     12.14 o 
  -9   3  13       23.01       26.80     15.00 o 
  -8   3  13       69.32       63.36     18.90 o 
  -7   3  13       50.89       45.49     18.44 o 
  -6   3  13       11.23        7.75     10.39 o 
  -5   3  13        0.32        3.79     15.52 o 
  -4   3  13       10.27       26.32     22.49 o 
  -3   3  13        8.44       12.39     14.69 o 
  -2   3  13        0.07        8.14     19.14 o 
  -1   3  13        9.15        7.44     13.70 o 
   0   3  13        6.24        9.00     10.00 o 
   1   3  13        4.65        4.59      9.83 o 
   2   3  13        0.84        8.01     10.09 o 
   3   3  13        0.03        3.24      7.61 o 
   4   3  13       15.08       13.02     12.74 o 
   5   3  13        0.17       -1.05      8.52 o 
 -10   4  13       57.85       75.62     21.66 o 
  -9   4  13      116.30      116.08     12.38 o 
  -8   4  13       10.00        9.39     12.18 o 
  -7   4  13        8.67       11.15     12.97 o 
  -6   4  13        1.41       -1.32     12.31 o 
  -5   4  13       10.80        8.55     22.26 o 
  -4   4  13        0.55        2.10     10.61 o 
  -3   4  13        0.56       -1.86     11.20 o 
  -2   4  13        7.71        5.60     14.36 o 
  -1   4  13        2.63        2.96     13.63 o 
   0   4  13       12.37       11.96     13.21 o 
   1   4  13        4.60       16.89     13.33 o 
   2   4  13        4.54        0.00     20.10 o 
   3   4  13        5.24       10.37     15.03 o 
   4   4  13        6.16       13.40     17.71 o 
  -8   5  13        9.52       15.82     21.84 o 
  -7   5  13        1.22        4.66     19.12 o 
  -6   5  13        0.00        3.83     25.84 o 
  -5   5  13        0.55        3.52     17.41 o 
  -4   5  13       26.41       23.48     16.73 o 
  -3   5  13        0.58        9.03     14.83 o 
  -2   5  13        4.29        6.93     13.18 o 
  -1   5  13       11.79       14.08     13.72 o 
   0   5  13       11.62       13.90      9.96 o 
   1   5  13        0.47        2.39     22.97 o 
   2   5  13       18.84       26.32     22.49 o 
 -12   0  14       10.34        6.22     29.67 o 
 -11   0  14      166.55      154.11     21.54 o 
 -10   0  14        0.89        3.83     17.71 o 
  -9   0  14       13.68        9.09     17.71 o 
  -8   0  14        0.24        0.48     15.79 o 
  -7   0  14        3.77       19.62     24.41 o 
  -6   0  14        1.72       -0.48     11.49 o 
  -5   0  14        0.27       -0.48     11.49 o 
  -4   0  14        4.35        9.09      9.57 o 
  -3   0  14        1.48        0.48     10.53 o 
  -2   0  14       32.38       20.10     17.23 o 
  -1   0  14        0.32       -1.44      7.18 o 
   0   0  14       22.78       17.23      7.66 o 
   1   0  14       17.39        8.61      8.61 o 
   2   0  14        7.36        3.35      8.14 o 
   3   0  14       24.73       20.10      9.09 o 
   4   0  14       13.06       11.49     20.10 o 
   5   0  14       21.97       17.71     22.49 o 
 -12   1  14       32.05       41.04     21.47 o 
 -11   1  14        9.54       13.88     28.72 o 
 -10   1  14       36.81       34.74     19.28 o 
  -9   1  14        0.39        0.48     26.32 o 
  -8   1  14        0.05       -1.31     11.47 o 
  -7   1  14       22.92       29.39     12.38 o 
  -6   1  14       33.50       32.44      9.71 o 
  -5   1  14        8.86        2.87     22.02 o 
  -4   1  14        1.11       -0.61      7.89 o 
  -3   1  14        6.12        8.18      5.51 o 
  -2   1  14        0.05        4.31     13.40 o 
  -1   1  14       10.15       12.14      8.92 o 
   0   1  14       30.77       27.57      6.32 o 
   1   1  14        0.30       -1.87      6.65 o 
   2   1  14        0.10        1.08      6.19 o 
   3   1  14       10.10        9.99     10.07 o 
   4   1  14        0.06       -2.40     13.83 o 
   5   1  14        2.86        0.31     15.18 o 
 -11   2  14        1.09        1.34     14.47 o 
 -10   2  14        0.64       18.03     19.46 o 
  -9   2  14       22.84       30.15     13.08 o 
  -8   2  14       70.39       68.53     14.49 o 
  -7   2  14        4.38        5.02     17.37 o 
  -6   2  14       24.27       33.02     24.89 o 
  -5   2  14       13.87       15.76     10.99 o 
  -4   2  14        7.75        6.50     11.14 o 
  -3   2  14        1.10        9.22     16.03 o 
  -2   2  14        1.74        5.78      9.98 o 
  -1   2  14        5.99       10.22      9.17 o 
   0   2  14       12.62        8.51     11.01 o 
   1   2  14        9.29        5.79      7.08 o 
   2   2  14        0.04        1.75      6.67 o 
   3   2  14        0.20        5.54     12.48 o 
   4   2  14       19.67       35.89     24.41 o 
 -10   3  14        6.17        2.23     20.85 o 
  -9   3  14       40.89       32.33     15.64 o 
  -8   3  14       48.41       49.80     20.12 o 
  -7   3  14       62.09       48.04     18.53 o 
  -6   3  14        5.09       12.08     12.68 o 
  -5   3  14        1.28        0.80     15.28 o 
  -4   3  14        0.86        0.17     13.26 o 
  -3   3  14       19.71       17.49     11.04 o 
  -2   3  14       13.12       22.97     12.92 o 
  -1   3  14        0.09       -5.31     10.71 o 
   0   3  14        5.49        4.83     11.68 o 
   1   3  14       27.32       27.63      9.91 o 
   2   3  14       10.78       11.57     10.77 o 
   3   3  14        8.53       15.36      9.27 o 
  -8   4  14        1.82       13.31     14.96 o 
  -7   4  14        1.43        5.28     15.07 o 
  -6   4  14        0.00       -0.27     18.91 o 
  -5   4  14        0.38        2.87     25.37 o 
  -4   4  14        1.16       18.24     16.91 o 
  -3   4  14        0.16        3.58     16.39 o 
  -2   4  14        3.32       10.77     15.91 o 
  -1   4  14        3.45        5.41     15.22 o 
   0   4  14        8.40       25.43     15.37 o 
   1   4  14        2.11        2.22     15.22 o 
  -4   5  14        0.03        9.57     26.32 o 
  -3   5  14        0.37        7.19     14.42 o 
 -10   1  15        0.65       -3.59     14.64 o 
  -9   1  15        2.46       -0.96     14.16 o 
  -8   1  15       10.05       14.89     19.06 o 
  -7   1  15        0.26        3.61     12.23 o 
  -6   1  15        1.65        8.44     11.50 o 
  -5   1  15        5.98        4.32      8.62 o 
  -4   1  15        0.67        2.85      9.12 o 
  -3   1  15        5.87        6.26      8.04 o 
  -2   1  15        1.91        6.80      7.17 o 
  -1   1  15       47.04       35.96      8.84 o 
   0   1  15        0.27        1.76      8.32 o 
   1   1  15       41.10       28.62      7.59 o 
   2   1  15        2.68        7.45      6.74 o 
   3   1  15        3.10        6.09     10.34 o 
  -9   2  15        2.10        3.19     19.78 o 
  -8   2  15        2.64        5.74     14.36 o 
  -7   2  15        0.20       -0.96     28.24 o 
  -6   2  15        0.22        6.70     14.84 o 
  -5   2  15        0.12       -0.83     11.04 o 
  -4   2  15        0.92        1.95     12.68 o 
  -3   2  15        0.04        9.16     11.73 o 
  -2   2  15        1.44        8.61     10.05 o 
  -1   2  15        3.46       12.60      9.42 o 
   0   2  15       18.14       21.91      9.06 o 
   1   2  15       27.39       34.57     14.17 o 
   2   2  15        0.39        4.67      7.61 o 
  -8   3  15       14.80       21.07     16.88 o 
  -7   3  15        0.02        9.23     13.99 o 
  -6   3  15        0.85        5.65     15.93 o 
  -5   3  15        0.63       -7.18     27.76 o 
  -4   3  15       13.58       28.13     17.35 o 
  -3   3  15        1.50       -1.44     17.23 o 
  -2   3  15        0.86        5.52     12.90 o 
  -1   3  15        2.38        1.13     12.54 o 
   0   3  15        8.25        8.36     10.34 o 
  -7   0  16        9.36       18.19     16.27 o 
  -6   0  16        5.89       20.10     27.28 o 
  -5   0  16      122.29      135.44     14.36 o 
  -4   0  16       23.39       34.46     16.75 o 
  -3   0  16        6.99       11.01     13.40 o 
  -2   0  16        0.30        0.00     13.40 o 
  -1   0  16       42.59       44.03     22.97 o 
   0   0  16       19.53       13.88     10.53 o 
  -7   1  16        1.92       -3.91     10.47 o 
  -6   1  16       12.93       21.03     13.70 o 
  -5   1  16        8.45        8.54     13.81 o 
  -4   1  16       15.66       23.45     14.36 o 
  -3   1  16        6.05       15.04     15.71 o 
  -2   1  16        2.06        6.91     10.77 o 
  -1   1  16        0.84       -2.41      9.96 o 
  -5   2  16        0.56        2.87     16.67 o 
  -4   2  16        0.13        2.90      9.28 o 
  -3   2  16        6.79        6.94      9.06 o 
  -2   2  16        0.94        2.59     10.69 o 
                                                 
